# Supplementary material for: Adaptation to an Amoeba Host Leads to Pseudomonas aeruginosa Isolates with Attenuated Virulence
Source: Appl Environ Microbiol. 2022 Mar 8;88(5):e02322-21. doi: 10.1128/aem.02322-21 (PMC8904051; doi:10.1128/aem.02322-21)
Supplement: Supplemental file 1 — Data Sets S1 to S4. Download aem.02322-21-s0001.xlsx, XLSX file, 0.2 MB [file aem.02322-21-s0001.xlsx]

## Sheet: Supplementary Data S1 
Supplementary Data S1 . Genetic variants detected in 3 and 42 d adapted populations. In the annotation column blue and green represent non-synonymous and synonymous mutations respectively with affected base changes highlighted in red. The horizontal bars and the percentages represent the frequency of mutations in each replicate. Arrows in the gene column represent the orientation of the gene.
position	mutation	3A01	3A02	3A03	42A01	42A02	42A03	annotation	gene	description
58762	A→G					0.164	0.184	intergenic (‑168/‑24)	PA0043 ← / → exoT	hypothetical protein/exoenzyme T
64785	C→G	0.215						intergenic (‑56/‑554)	PA0049 ← / → PA0050	hypothetical protein/hypothetical protein
64791	C→G	0.22						intergenic (‑62/‑548)	PA0049 ← / → PA0050	hypothetical protein/hypothetical protein
64845	T→G	0.109					0.154	intergenic (‑116/‑494)	PA0049 ← / → PA0050	hypothetical protein/hypothetical protein
74481	G→A	0.133						S79F (TCC→TTC)	PA0061 ←	hypothetical protein
75950	G→C	0.151						A224P (GCC→CCC)	PA0063 →	hypothetical protein
165919	C→G	0.301						intergenic (‑182/‑57)	PA0145 ← / → PA0146	hypothetical protein/hypothetical protein
176155	A→G	0.164						intergenic (+47/‑160)	pcaG → / → pcaR	protocatechuate 3,4‑dioxygenase subunit alpha/transcriptional regulator PcaR
183791	C→A					0.203		intergenic (+85/‑31)	PA0159 → / → PA0160	transcriptional regulator/hypothetical protein
188489	A→G		0.245			0.209		intergenic (+41/‑631)	PA0164 → / → PA0165	gamma‑glutamyltranspeptidase/hypothetical protein
189269	C→A	0.173						G50G (GGC→GGA)	PA0165 →	hypothetical protein
191792	C→G						0.174	A32A (GCC→GCG)	PA0167 →	transcriptional regulator
191803	T→C	0.237				0.244		F36S (TTC→TCC)	PA0167 →	transcriptional regulator
191958	A→C			0.21				T88P (ACC→CCC)	PA0167 →	transcriptional regulator
192004	T→C		0.199	0.336				I103T (ATC→ACC)	PA0167 →	transcriptional regulator
196962	A→G	0.244	0.233			0.26	0.247	intergenic (‑214/+49)	PA0172 ← / ← PA0173	hypothetical protein/chemotaxis response regulator protein‑glutamate methylesterase
196975	C→G				0.228			intergenic (‑227/+36)	PA0172 ← / ← PA0173	hypothetical protein/chemotaxis response regulator protein‑glutamate methylesterase
201419	T→C			0.338				E74G (GAG→GGG)	aer2 ←	aerotaxis transducer Aer2
232157	A→G				0.185			V315A (GTC→GCC)	PA0203 ←	ABC transporter
262104	A→C				0.187			T42P (ACC→CCC)	pcaC →	4‑carboxymuconolactone decarboxylase
284277	C→G	0.127						G133R (GGC→CGC)	PA0253 ←	transcriptional regulator
286113	T→G	0.158						N31T (AAC→ACC)	PA0254 ←	hypothetical protein
290427	G→T					0.25		T193K (ACA→AAA)	PA0259 ←	hypothetical protein
291382	T→C				0.168			G641G (GGA→GGG)	PA0260 ←	hypothetical protein
294294	A→C					0.206		G856G (GGT→GGG)	PA0262 ←	hypothetical protein
304514	A→G			0.287				I362T (ATC→ACC)	PA0268 ←	transcriptional regulator
319720	G→T				0.122			P292Q (CCG→CAG)	PA0285 ←	hypothetical protein
322533	T→G		0.192					V120G (GTG→GGG)	gpuP →	3‑guanidinopropionate transporter
360216	G→A					0.252		E79K (GAA→AAA)	PA0320 →	hypothetical protein
360393	G→C	0.126						intergenic (+61/+20)	PA0320 → / ← PA0321	hypothetical protein/acetylpolyamine aminohydrolase
360396	T→G				0.225			intergenic (+64/+17)	PA0320 → / ← PA0321	hypothetical protein/acetylpolyamine aminohydrolase
376816	A→C					0.299		V125G (GTG→GGG)	PA0334 ←	major facilitator superfamily transporter
377670	T→G	0.187						T75P (ACC→CCC)	PA0335 ←	hypothetical protein
393862	T→C			0.34				K148E (AAG→GAG)	PA0351 ←	hypothetical protein
411201	A→T				0.146			intergenic (‑267/‑23)	PA0366 ← / → PA0367	coniferyl aldehyde dehydrogenase/transcriptional regulator
411205	G→C						0.213	intergenic (‑271/‑19)	PA0366 ← / → PA0367	coniferyl aldehyde dehydrogenase/transcriptional regulator
411224	A→C						0.19	M1M (ATG→CTG) †	PA0367 →	transcriptional regulator
425846	A→C			0.279				T115P (ACC→CCC)	PA0383 →	hypothetical protein
428,747:1	+G					0.139		intergenic (‑7/+114)	PA0386 ← / ← PA0387	coproporphyrinogen III oxidase/non‑canonical purine NTP pyrophosphatase
428748	C→G					0.215		intergenic (‑8/+113)	PA0386 ← / ← PA0387	coproporphyrinogen III oxidase/non‑canonical purine NTP pyrophosphatase
428765	C→T	0.193				0.202		intergenic (‑25/+96)	PA0386 ← / ← PA0387	coproporphyrinogen III oxidase/non‑canonical purine NTP pyrophosphatase
428770	C→G					0.16		intergenic (‑30/+91)	PA0386 ← / ← PA0387	coproporphyrinogen III oxidase/non‑canonical purine NTP pyrophosphatase
436669	Δ1 bp					0.128		coding (100/1035 nt)	pilT →	twitching motility protein PilT
437139	Δ12 bp					0.127	0.483	coding (570‑581/1035 nt)	pilT →	twitching motility protein PilT
450831	T→G					0.216		V108G (GTG→GGG)	pilI →	twitching motility protein PilI
450834	T→G		0.292					V109G (GTG→GGG)	pilI →	twitching motility protein PilI
450876	T→G	0.156						V123G (GTG→GGG)	pilI →	twitching motility protein PilI
490886	A→C	0.197						V338G (GTG→GGG)	codB ←	cytosine permease
510369	A→G						0.235	E170G (GAG→GGG)	PA0451a →	amino acid ABC transporter substrate‑binding protein
512289	G→A	0.164						L168L (CTG→TTG)	PA0454 ←	hypothetical protein
523698	A→C		0.207				0.223	T149P (ACC→CCC)	creB →	DNA‑binding response regulator CreB
523713	A→C		0.28					T154P (ACC→CCC)	creB →	DNA‑binding response regulator CreB
539240	G→A					0.184		E4K (GAA→AAA)	PA0478 →	N‑acetyltransferase
557658	C→G						0.17	S235T (AGC→ACC)	PA0498 ←	hypothetical protein
557675	G→T		0.171			0.194		I229I (ATC→ATA)	PA0498 ←	hypothetical protein
586294	T→G	0.173						T124P (ACC→CCC)	dnr ←	transcriptional regulator Dnr
590981	T→G			0.299	0.232			N141T (AAC→ACC)	PA0532 ←	hypothetical protein
609980	T→G				0.229			N7T (AAC→ACC)	PA0550 ←	hypothetical protein
615429	A→T	0.108	0.183		0.141			G60G (GGT→GGA)	PA0557 ←	hypothetical protein
621700	G→A						0.164	L2L (CTG→CTA)	PA0565 →	hypothetical protein
628440	T→G	0.177						S77S (TCA→TCC)	PA0573 ←	hypothetical protein
675170	A→G				0.225			intergenic (+144/‑220)	PA0613 → / → PA0614	hypothetical protein/hypothetical protein
680678	T→G	0.181				0.158		W620G (TGG→GGG)	PA0620 →	bacteriophage protein
680694	G→C	0.198				0.268		C625S (TGC→TCC)	PA0620 →	bacteriophage protein
692164	A→C				0.176			N482H (AAT→CAT)	PA0636 →	hypothetical protein
709179	A→G					0.287	0.272	S2P (TCC→CCC)	PA0655 ←	2‑nonaprenyl‑3‑methyl‑6‑methoxy‑1,4‑benzoquinol hydroxylase
709581	G→A	0.183						P14S (CCC→TCC)	PA0656 ←	HIT family protein
712434	C→A				0.114			G242C (GGC→TGC)	PA0659 ←	hypothetical protein
734361	A→G	0.196						D68G (GAT→GGT)	vreA →	hypothetical protein
734380	A→G				0.229			G74G (GGA→GGG)	vreA →	hypothetical protein
743581	G→T						0.102	G553W (GGG→TGG)	PA0685 →	type II secretion system protein
749005	T→G				0.248			V115G (GTA→GGA)	PA0689 →	hypothetical protein
749017	A→T	0.188			0.197	0.239	0.155	Y119F (TAC→TTC)	PA0689 →	hypothetical protein
749024	G→A	0.186			0.282			K121K (AAG→AAA)	PA0689 →	hypothetical protein
762676	T→G	0.165						intergenic (+177/‑215)	PA0690 → / → PA0691	hypothetical protein/hypothetical protein
762691	T→G	0.167						intergenic (+192/‑200)	PA0690 → / → PA0691	hypothetical protein/hypothetical protein
780992	C→G	0.206						intergenic (‑19/+267)	toxR ← / ← PA0708	transcriptional regulator ToxR/transcriptional regulator
783957	C→T				0.291			intergenic (‑124/‑216)	PA0712 ← / → PA0713	hypothetical protein/hypothetical protein
783960	A→G	0.339					0.183	intergenic (‑127/‑213)	PA0712 ← / → PA0713	hypothetical protein/hypothetical protein
784002	C→G	0.119						intergenic (‑169/‑171)	PA0712 ← / → PA0713	hypothetical protein/hypothetical protein
788,423:1	(G)9→10			0.147				intergenic (+170/‑937)	PA0716 → / → PA0718	hypothetical protein/hypothetical protein
792245	T→G				0.127	0.169		G292G (GGT→GGG)	PA0724 →	phage coat protein A
792902	C→G				0.154			A89G (GCC→GGC)	PA0725 →	hypothetical protein
792920	A→C				0.122			Q95P (CAG→CCG)	PA0725 →	hypothetical protein
793537	G→C	0.134						A181P (GCC→CCC)	PA0726 →	hypothetical protein
794359	T→G				0.208			intergenic (+88/‑142)	PA0726 → / → PA0727	hypothetical protein/hypothetical protein
794395	A→G				0.202			intergenic (+124/‑106)	PA0726 → / → PA0727	hypothetical protein/hypothetical protein
794612	C→T	0.132		0.105	0.353		0.111	L38L (CTG→TTG)	PA0727 →	hypothetical protein
795776	C→A		0.273		0.264	0.173	0.155	R426R (CGG→AGG) ‡	PA0727 →	hypothetical protein
795777	G→A		0.273		0.25	0.179	0.156	R426Q (CGG→CAG) ‡	PA0727 →	hypothetical protein
795781	G→A		0.261		0.236	0.179	0.149	G427G (GGG→GGA)	PA0727 →	hypothetical protein
797927	A→T	0.105						*301K (TAA→AAA)	PA0730 ←	(R)‑3‑hydroxydecanoyl‑ACP:CoA transacylase
804270	G→T		0.188					intergenic (‑122/‑111)	PA0736 ← / → PA0736a	hypothetical protein/hypothetical protein
804297	C→G	0.139	0.2	0.253	0.179		0.238	intergenic (‑149/‑84)	PA0736 ← / → PA0736a	hypothetical protein/hypothetical protein
804300	G→T	0.147						intergenic (‑152/‑81)	PA0736 ← / → PA0736a	hypothetical protein/hypothetical protein
821138	T→C					0.282		I79V (ATC→GTC)	PA0752 ←	hypothetical protein
832528	C→T	0.138	0.184			0.195		L8F (CTT→TTT)	mucB →	sigma factor AlgU regulator MucB
837931	G→A	0.144						E202K (GAA→AAA)	lepB →	signal peptidase I
848360	C→A	0.188		0.186	0.246		0.216	intergenic (‑168/‑23)	PA0779 ← / → pruR	ATP‑dependent protease/proline utilization regulator
848392	A→C			0.286				T4P (ACC→CCC)	pruR →	proline utilization regulator
848504	A→G	0.19						E41G (GAA→GGA)	pruR →	proline utilization regulator
851666	T→C	0.205						intergenic (‑347/‑117)	PA0781 ← / → putA	hypothetical protein/bifunctional proline dehydrogenase/pyrroline‑5‑carboxylate dehydrogenase
853457	T→A	0.132						Y559N (TAC→AAC)	putA →	bifunctional proline dehydrogenase/pyrroline‑5‑carboxylate dehydrogenase
862572	C→T	0.164	0.237		0.259			E243E (GAG→GAA)	PA0788 ←	hypothetical protein
862588	A→C						0.261	L238R (CTG→CGG)	PA0788 ←	hypothetical protein
862592	T→G						0.234	T237P (ACC→CCC)	PA0788 ←	hypothetical protein
899935	A→G						0.255	I77I (ATT→ATC)	PA0825 ←	hypothetical protein
903703	A→C		0.251				0.201	T4T (ACA→ACC)	PA0829 →	hydrolase
920914	A→G					0.24		N179N (AAT→AAC)	plcH ←	hemolytic phospholipase C
920939	T→G	0.191						H171P (CAC→CCC)	plcH ←	hemolytic phospholipase C
935379	C→T	0.145						intergenic (‑119/‑48)	PA0855 ← / → PA0856	hypothetical protein/hypothetical protein
935411	C→T		0.161					intergenic (‑151/‑16)	PA0855 ← / → PA0856	hypothetical protein/hypothetical protein
935418	A→T	0.137						intergenic (‑158/‑9)	PA0855 ← / → PA0856	hypothetical protein/hypothetical protein
962025	T→G	0.161				0.166		L219R (CTG→CGG)	PA0879 →	acyl‑CoA dehydrogenase
962031	T→C	0.218						I221T (ATC→ACC)	PA0879 →	acyl‑CoA dehydrogenase
965174	T→G		0.254					V268G (GTC→GGC)	PA0882 →	hypothetical protein
970776	G→T				0.166			K369N (AAG→AAT)	acsA →	acetyl‑CoA synthetase
995282	C→A				0.114			G144* (GGA→TGA)	PA0912 ←	hypothetical protein
999402	T→G	0.181					0.174	N122T (AAC→ACC)	PA0916 ←	ribosomal protein S12 methylthiotransferase RimO
999409	C→T				0.218			E120K (GAA→AAA)	PA0916 ←	ribosomal protein S12 methylthiotransferase RimO
1002771	C→A						0.108	P398P (CCG→CCT)	PA0919 ←	hypothetical protein
1,045,972:1	+G		0.179	0.107			0.103	coding (141/630 nt)	PA0959 →	hypothetical protein
1045973	C→G						0.243	P48A (CCC→GCC)	PA0959 →	hypothetical protein
1,046,756:1	+G			0.107				coding (579/615 nt)	PA0961 ←	cold‑shock protein
1078693	G→C	0.167						A78P (GCC→CCC)	pqsA →	anthranilate‑‑CoA ligase
1088048	C→T				0.267			S69L (TCG→TTG)	nadA →	quinolinate synthetase
1088054	A→G	0.151						E71G (GAG→GGG)	nadA →	quinolinate synthetase
1088102	C→G				0.223			A87G (GCC→GGC)	nadA →	quinolinate synthetase
1130495	C→T					0.12		R349W (CGG→TGG)	PA1045 →	ATP‑dependent DNA helicase DinG
1141069	G→A	0.149						F4F (TTC→TTT)	PA1052a ←	hypothetical protein
1167293	G→C	0.211			0.231		0.328	intergenic (+23/‑195)	flgE → / → flgF	flagellar hook protein FlgE/flagellar basal body rod protein FlgF
1167300	G→C	0.161		0.244	0.177	0.2	0.283	intergenic (+30/‑188)	flgE → / → flgF	flagellar hook protein FlgE/flagellar basal body rod protein FlgF
1167305	G→A						0.26	intergenic (+35/‑183)	flgE → / → flgF	flagellar hook protein FlgE/flagellar basal body rod protein FlgF
1167310	T→C	0.184						intergenic (+40/‑178)	flgE → / → flgF	flagellar hook protein FlgE/flagellar basal body rod protein FlgF
1167330	T→C	0.204					0.246	intergenic (+60/‑158)	flgE → / → flgF	flagellar hook protein FlgE/flagellar basal body rod protein FlgF
1167340	T→G	0.12					0.208	intergenic (+70/‑148)	flgE → / → flgF	flagellar hook protein FlgE/flagellar basal body rod protein FlgF
1167348	G→C						0.18	intergenic (+78/‑140)	flgE → / → flgF	flagellar hook protein FlgE/flagellar basal body rod protein FlgF
1167377	A→T			0.107			0.137	intergenic (+107/‑111)	flgE → / → flgF	flagellar hook protein FlgE/flagellar basal body rod protein FlgF
1168049	G→T				0.5			E188* (GAG→TAG)	flgF →	flagellar basal body rod protein FlgF
1169601	G→T				0.395			G163C (GGC→TGC)	flgH →	flagellar basal body L‑ring protein
1172959	Δ1 bp			0.789			1	coding (797/2052 nt)	flgK →	flagellar hook‑associated protein FlgK
1173344	C→G		0.4			0.455		Y394* (TAC→TAG)	flgK →	flagellar hook‑associated protein FlgK
1176326	A→G				0.314			K238R (AAG→AGG)	PA1088 →	hypothetical protein
1176328	C→G	0.165					0.262	R239G (CGT→GGT)	PA1088 →	hypothetical protein
1176332	T→G				0.254		0.189	V240G (GTG→GGG)	PA1088 →	hypothetical protein
1186878	Δ1 bp	0.554						coding (273/381 nt)	PA1095 →	B‑type flagellar protein FliS
1186879	Δ1 bp	0.554						coding (274/381 nt)	PA1095 →	B‑type flagellar protein FliS
1189846	Δ17 bp		0.113			0.844		coding (675‑691/1209 nt)	fleS →	two‑component sensor
1212661	C→G	0.197						intergenic (‑90/+56)	PA1118 ← / ← yfiB	hypothetical protein/hypothetical protein
1212668	A→G	0.244						intergenic (‑97/+49)	PA1118 ← / ← yfiB	hypothetical protein/hypothetical protein
1212677	C→G	0.162						intergenic (‑106/+40)	PA1118 ← / ← yfiB	hypothetical protein/hypothetical protein
1215872	G→T						0.146	intergenic (‑798/+248)	yfiR ← / ← PA1123	hypothetical protein/hypothetical protein
1216534	T→G	0.268						intergenic (‑94/‑137)	PA1123 ← / → dgt	hypothetical protein/deoxyguanosinetriphosphate triphosphohydrolase
1216561	A→G	0.178						intergenic (‑121/‑110)	PA1123 ← / → dgt	hypothetical protein/deoxyguanosinetriphosphate triphosphohydrolase
1221487	A→G	0.15						E248G (GAG→GGG)	PA1128 →	transcriptional regulator
1221621	G→A	0.154						E293K (GAA→AAA)	PA1128 →	transcriptional regulator
1226226	A→G		0.26		0.277			F18S (TTC→TCC)	PA1134 ←	hypothetical protein
1229321	G→A	0.163						intergenic (‑123/‑23)	PA1137 ← / → PA1138	oxidoreductase/transcriptional regulator
1232137	C→G					0.221		intergenic (‑45/+92)	PA1140 ← / ← PA1141	hypothetical protein/transcriptional regulator
1242627	A→G	0.223						intergenic (‑127/+123)	toxA ← / ← PA1149	exotoxin A/hypothetical protein
1242639	A→T	0.148						intergenic (‑139/+111)	toxA ← / ← PA1149	exotoxin A/hypothetical protein
1260537	T→C	0.269						intergenic (‑95/+20)	dapE ← / ← ndvB	succinyl‑diaminopimelate desuccinylase/glycosyl transferase
1272731	G→A	0.217						F22F (TTC→TTT)	napC ←	cytochrome C protein NapC
1285900	A→T	0.141	0.248		0.258	0.152	0.192	*297K (TAA→AAA)	PA1184 ←	transcriptional regulator
1287878	A→C					0.258		Y88S (TAC→TCC)	PA1186 →	hypothetical protein
1327017	A→C	0.12						intergenic (‑78/‑7)	PA1223 ← / → PA1224	transcriptional regulator/NAD(P)H dehydrogenase
1332588	A→G		0.15					T288A (ACC→GCC)	PA1231 →	hypothetical protein
1336769	C→T			0.184				K391K (AAG→AAA)	PA1236 ←	major facilitator superfamily transporter
1346165	T→G					0.288		T554P (ACC→CCC)	PA1243 ←	sensor/response regulator hybrid protein
1369537	C→G						0.192	E186Q (GAG→CAG)	PA1261 ←	transcriptional regulator
1401221	C→G	0.116			0.303	0.274		intergenic (‑31/+191)	PA1289 ← / ← PA1290	hypothetical protein/transcriptional regulator
1401226	C→G	0.203						intergenic (‑36/+186)	PA1289 ← / ← PA1290	hypothetical protein/transcriptional regulator
1401228	G→T						0.351	intergenic (‑38/+184)	PA1289 ← / ← PA1290	hypothetical protein/transcriptional regulator
1401242	A→T	0.154						intergenic (‑52/+170)	PA1289 ← / ← PA1290	hypothetical protein/transcriptional regulator
1401245	C→T			0.253				intergenic (‑55/+167)	PA1289 ← / ← PA1290	hypothetical protein/transcriptional regulator
1401251	G→C				0.226			intergenic (‑61/+161)	PA1289 ← / ← PA1290	hypothetical protein/transcriptional regulator
1406441	G→T		0.102					L368L (CTG→CTT)	rnd →	ribonuclease D
1419567	T→G	0.211						T198P (ACC→CCC)	PA1309 ←	transcriptional regulator
1419580	T→G	0.289						E193D (GAA→GAC)	PA1309 ←	transcriptional regulator
1436518	A→C	0.221						intergenic (+121/‑145)	PA1324 → / → PA1325	hypothetical protein/hypothetical protein
1436601	G→C		0.159					intergenic (+204/‑62)	PA1324 → / → PA1325	hypothetical protein/hypothetical protein
1436617	C→T		0.201					intergenic (+220/‑46)	PA1324 → / → PA1325	hypothetical protein/hypothetical protein
1436620	C→T		0.244			0.267		intergenic (+223/‑43)	PA1324 → / → PA1325	hypothetical protein/hypothetical protein
1469961	A→G						0.28	E350G (GAG→GGG)	PA1356 →	hypothetical protein
1477114	G→C					0.21		R244P (CGT→CCT)	PA1365 →	siderophore receptor
1481138	C→G					0.326		intergenic (‑87/+196)	PA1367 ← / ← PA1368	hypothetical protein/hypothetical protein
1495471	C→G	0.135						V171V (GTC→GTG)	PA1377 →	hypothetical protein
1498738	A→G				0.214			E134G (GAG→GGG)	PA1381 →	hypothetical protein
1500788	C→T		0.184					S659F (TCC→TTC)	PA1382 →	type II secretion system protein
1509655	G→C	0.262		0.268				E32Q (GAG→CAG) ‡	PA1389 →	glycosyl transferase family protein
1509697	A→T	0.13						K46* (AAG→TAG)	PA1389 →	glycosyl transferase family protein
1558650	Δ38 bp				0.503			coding (480‑517/720 nt)	lasR →	transcriptional regulator LasR
1605572	A→C	0.152						N162T (AAC→ACC)	ccmF →	cytochrome c‑type biogenesis protein CcmF
1645684	T→G	0.226						T269P (ACC→CCC)	PA1513 ←	hypothetical protein
1647919	C→T	0.172						E61K (GAA→AAA)	alc ←	allantoicase
1647922	A→C						0.195	W60G (TGG→GGG)	alc ←	allantoicase
1649805	G→T			0.242	0.5	0.411		intergenic (‑250/‑123)	PA1517 ← / → PA1518	hypothetical protein/5‑hydroxyisourate hydrolase
1649807	A→T	0.142		0.226	0.499	0.248		intergenic (‑252/‑121)	PA1517 ← / → PA1518	hypothetical protein/5‑hydroxyisourate hydrolase
1649815	C→T				0.27			intergenic (‑260/‑113)	PA1517 ← / → PA1518	hypothetical protein/5‑hydroxyisourate hydrolase
1649824	A→G				0.312			intergenic (‑269/‑104)	PA1517 ← / → PA1518	hypothetical protein/5‑hydroxyisourate hydrolase
1649828	C→A			0.118				intergenic (‑273/‑100)	PA1517 ← / → PA1518	hypothetical protein/5‑hydroxyisourate hydrolase
1649831	A→T				0.385	0.15		intergenic (‑276/‑97)	PA1517 ← / → PA1518	hypothetical protein/5‑hydroxyisourate hydrolase
1649836	G→T				0.338			intergenic (‑281/‑92)	PA1517 ← / → PA1518	hypothetical protein/5‑hydroxyisourate hydrolase
1704647	T→C					0.283		D42D (GAT→GAC)	PA1564 →	sulfurtransferase TusA
1717377	A→G	0.231					0.301	E80G (GAG→GGG)	PA1578 →	hypothetical protein
1734003	C→T						0.236	intergenic (+145/‑1)	braB → / → PA1591	branched‑chain amino acid transporter/hypothetical protein
1736294	C→T	0.206						L36F (CTT→TTT)	PA1595 →	hypothetical protein
1751097	C→T	0.21						E142K (GAA→AAA)	PA1608 ←	chemotaxis transducer
1751099	A→C	0.209						L141R (CTG→CGG)	PA1608 ←	chemotaxis transducer
1778717	A→C	0.204						T323P (ACC→CCC)	kdpB →	potassium‑transporting ATPase subunit B
1845275	A→G	0.214						F148S (TTC→TCC)	pscO ←	translocation protein in type III secretion
1845279	C→T	0.152						E147K (GAA→AAA)	pscO ←	translocation protein in type III secretion
1856063	A→G	0.272						I68V (ATC→GTC)	exsC →	exoenzyme S synthesis protein ExsC
1856065	C→T		0.238	0.181				I68I (ATC→ATT)	exsC →	exoenzyme S synthesis protein ExsC
1869592	T→G	0.262		0.31				Y391S (TAC→TCC)	mucR ←	signaling protein
1896475	A→G	0.226						I7I (ATT→ATC)	cysH ←	phosphoadenosine phosphosulfate reductase
1896510	C→A	0.192						intergenic (‑15/‑120)	cysH ← / → thrH	phosphoadenosine phosphosulfate reductase/phosphoserine phosphatase
1904983	T→G			0.314				intergenic (+67/‑12)	PA1761 → / → PA1762	hypothetical protein/hypothetical protein
1929761	G→C	0.169						L243L (CTC→CTG)	PA1782 ←	serine/threonine‑protein kinase
1982879	T→G			0.198				W59G (TGG→GGG)	PA1823 →	NADH pyrophosphatase
1984918	T→G				0.5			V177G (GTG→GGG)	PA1825 →	hypothetical protein
1984925	C→T				0.375			F179F (TTC→TTT)	PA1825 →	hypothetical protein
1994361	A→G	0.172						E114G (GAG→GGG)	PA1836 →	transcriptional regulator
2005135	C→G				0.197			intergenic (‑243/‑119)	PA1845 ← / → cti	hypothetical protein/cis/trans isomerase
2005222	A→T					0.217		intergenic (‑330/‑32)	PA1845 ← / → cti	hypothetical protein/cis/trans isomerase
2005302	A→T					0.113		I17F (ATC→TTC)	cti →	cis/trans isomerase
2005488	G→A	0.181						E79K (GAA→AAA)	cti →	cis/trans isomerase
2026908	C→T		0.201					S391F (TCC→TTC)	PA1866 →	hypothetical protein
2069065	C→G		0.186	0.236		0.294	0.121	intergenic (‑337/‑425)	PA1897 ← / → qscR	hypothetical protein/quorum‑sensing control repressor
2071406	G→A		0.204					K66K (AAG→AAA)	phzB2 →	phenazine biosynthesis protein PhzB
2077558	A→G			0.133				I9T (ATC→ACC)	PA1906 ←	hypothetical protein
2081837	T→G	0.138						intergenic (‑25/+16)	PA1909 ← / ← femA	hypothetical protein/ferric‑mycobactin receptor FemA
2081839	A→T	0.148						intergenic (‑27/+14)	PA1909 ← / ← femA	hypothetical protein/ferric‑mycobactin receptor FemA
2084363	A→T	0.102						intergenic (‑96/+113)	femA ← / ← femR	ferric‑mycobactin receptor FemA/sigma factor regulator FemR
2086240	A→G			0.365				F154F (TTT→TTC)	PA1913 ←	hypothetical protein
2092395	C→G					0.242		D286H (GAT→CAT)	PA1918 ←	hypothetical protein
2092406	T→C	0.19						E282G (GAA→GGA)	PA1918 ←	hypothetical protein
2094261	C→T	0.121						intergenic (‑119/+68)	nrdG ← / ← nrdD	class III (anaerobic) ribonucleoside‑triphosphate reductase activating protein NrdG/anaerobic ribonucleoside triphosphate reductase
2094310	G→A	0.196						intergenic (‑168/+19)	nrdG ← / ← nrdD	class III (anaerobic) ribonucleoside‑triphosphate reductase activating protein NrdG/anaerobic ribonucleoside triphosphate reductase
2115056	T→G	0.248	0.184					V624G (GTG→GGG)	PA1933 →	hydroxylase large subunit
2115058	A→G	0.243						I625V (ATC→GTC)	PA1933 →	hydroxylase large subunit
2115098	T→G		0.196					V638G (GTG→GGG)	PA1933 →	hydroxylase large subunit
2126309	G→A	0.168				0.197	0.252	S9L (TCA→TTA)	PA1942 ←	hypothetical protein
2127432	T→G	0.198						N21T (AAC→ACC)	PA1943 ←	hypothetical protein
2127436	C→T	0.228						E20K (GAA→AAA)	PA1943 ←	hypothetical protein
2184451	T→A			0.262				intergenic (‑44/+24)	PA1997 ← / ← dhcR	acetoacetyl‑CoA synthetase/transcriptional regulator DhcR
2220558	A→G	0.203						E95G (GAG→GGG)	PA2029 →	hypothetical protein
2224668	T→G	0.117						T493P (ACC→CCC)	PA2035 ←	thiamine pyrophosphate protein
2238501	T→G		0.269					intergenic (‑135/+40)	PA2044 ← / ← PA2045	hypothetical protein/membrane protein insertion efficiency factor
2238512	A→G	0.223						intergenic (‑146/+29)	PA2044 ← / ← PA2045	hypothetical protein/membrane protein insertion efficiency factor
2238516	C→T			0.285				intergenic (‑150/+25)	PA2044 ← / ← PA2045	hypothetical protein/membrane protein insertion efficiency factor
2238533	C→T	0.191		0.233				intergenic (‑167/+8)	PA2044 ← / ← PA2045	hypothetical protein/membrane protein insertion efficiency factor
2238547	G→T			0.215				G85G (GGC→GGA)	PA2045 ←	membrane protein insertion efficiency factor
2240226	T→G	0.149						intergenic (‑1425/+76)	PA2045 ← / ← PA2047	membrane protein insertion efficiency factor/transcriptional regulator
2257690	G→T		0.133					A329A (GCG→GCT)	PA2060 →	ABC transporter permease
2263209	G→C	0.102						P590R (CCG→CGG)	pcoA ←	copper resistance protein A
2267790	A→G	0.176						S525P (TCC→CCC)	PA2069 ←	carbamoyl transferase
2267793	T→G	0.23			0.276			T524P (ACC→CCC)	PA2069 ←	carbamoyl transferase
2271674	T→C		0.212					I171V (ATC→GTC)	PA2070 ←	hypothetical protein
2271676	A→C		0.263					V170G (GTG→GGG)	PA2070 ←	hypothetical protein
2274541	G→T						0.121	E694D (GAG→GAT)	fusA2 →	elongation factor G
2277611	T→C	0.22						V20V (GTT→GTC)	PA2073 →	transporter membrane subunit
2286919	T→G	0.206						T107P (ACC→CCC)	PA2078 ←	hypothetical protein
2301175	T→G						0.252	L167R (CTG→CGG)	PA2090 →	hypothetical protein
2308111	A→G	0.14	0.162					E52G (GAA→GGA)	PA2097 →	flavin‑binding monooxygenase
2308115	C→A			0.155				N53K (AAC→AAA)	PA2097 →	flavin‑binding monooxygenase
2308124	G→C	0.133	0.245	0.236				P56P (CCG→CCC)	PA2097 →	flavin‑binding monooxygenase
2315300	G→A	0.122	0.227					E263E (GAG→GAA)	PA2103 →	molybdopterin biosynthesis protein MoeB
2315303	T→C	0.191		0.241				N264N (AAT→AAC)	PA2103 →	molybdopterin biosynthesis protein MoeB
2331161	A→G	0.121						L300P (CTC→CCC)	PA2119 ←	alcohol dehydrogenase
2332336	C→G	0.181						intergenic (‑277/+56)	PA2119 ← / ← PA2120	alcohol dehydrogenase/hypothetical protein
2340936	G→A				0.226			A235A (GCC→GCT)	PA2127 ←	hypothetical protein
2368018	G→T			0.111				W638L (TGG→TTG)	PA2151 →	alpha‑1,4‑glucan:maltose‑1‑phosphate maltosyltransferase
2370488	A→G				0.31			D793G (GAT→GGT)	PA2152 →	trehalose synthase
2389466	T→G	0.222						H141P (CAC→CCC)	PA2165 ←	glycogen synthase
2401678	C→G			0.211				A430P (GCC→CCC)	PA2180 ←	hypothetical protein
2410121	G→A	0.143		0.239			0.315	K95K (AAG→AAA)	PA2190 →	hypothetical protein
2415682	A→C	0.196						T8P (ACC→CCC)	PA2196 →	transcriptional regulator
2416283	T→G	0.264	0.219				0.366	intergenic (+38/‑93)	PA2196 → / → PA2197	transcriptional regulator/hypothetical protein
2454417	Δ1 bp				0.111			coding (751/1437 nt)	pslA →	biofilm formation protein PslA
2455148	T→C		0.244					S16P (TCC→CCC)	pslB →	biofilm formation protein PslB
2462832	G→C	0.2						W12C (TGG→TGC)	pslH →	biofilm formation protein PslH
2466153	A→C		0.193					D351A (GAC→GCC)	pslJ →	biofilm formation protein PslJ
2472456	C→G		0.195					A150P (GCC→CCC)	bkdR ←	Bkd operon transcriptional regulator BkdR
2476969	A→C			0.25				Y62S (TAC→TCC)	lpdV →	branched‑chain alpha‑keto acid dehydrogenase complex dihydrolipoyl dehydrogenase
2480983	A→C	0.151						D47A (GAC→GCC)	ansA →	L‑asparaginase I
2493886	C→G			0.177				G223G (GGC→GGG)	PA2264 →	hypothetical protein
2514371	T→G		0.276					V177G (GTT→GGT)	PA2286 →	hypothetical protein
2522951	A→C	0.177						intergenic (‑335/+7)	PA2291 ← / ← PA2292	glucose‑sensitive porin/hypothetical protein
2544551	G→A				0.143			D132D (GAC→GAT)	ambB ←	protein AmbB
2554440	T→C	0.145						F159S (TTC→TCC)	PA2316 →	transcriptional regulator
2562410	T→C						0.265	intergenic (+296/‑37)	PA2322 → / → PA2323	gluconate permease/glyceraldehyde‑3‑phosphate dehydrogenase
2590596	A→C		0.4					V357G (GTG→GGG)	PA2345 ←	hypothetical protein
2592502	C→G	0.178						P140R (CCG→CGG)	PA2346 →	hypothetical protein
2602407	A→G	0.161						I375T (ATC→ACC)	PA2355 ←	FMNH2‑dependent monooxygenase
2605374	C→T	0.146						intergenic (‑99/+61)	msuE ← / ← PA2358	FMN reductase MsuE/hypothetical protein
2607833	T→G				0.286			I134L (ATC→CTC)	PA2360 ←	hypothetical protein
2607839	G→C					0.296		P132A (CCG→GCG)	PA2360 ←	hypothetical protein
2618595	G→C					0.29		G220R (GGC→CGC)	PA2369 →	hypothetical protein
2643008	T→G	0.261						V293G (GTG→GGG)	pvdR →	pyoverdine biosynthesis protein PvdR
2651205	T→C					0.158		L404P (CTG→CCG)	pvdN →	pyoverdine biosynthesis protein PvdN
2659472	C→G					0.158		P1891P (CCG→CCC)	pvdD ←	pyoverdine synthetase D
2693727	C→T	0.173		0.32				intergenic (+46/+54)	PA2410 → / ← PA2411	hypothetical protein/thioesterase
2701208	G→A	0.171	0.262		0.275	0.236		M1V (GTG→GTA) †	PA2418 →	quercetin 2,3‑dioxygenase
2701222	G→A	0.237			0.225			G6E (GGA→GAA)	PA2418 →	quercetin 2,3‑dioxygenase
2701234	A→C	0.168						N10T (AAC→ACC)	PA2418 →	quercetin 2,3‑dioxygenase
2701236	G→C	0.168	0.143				0.242	A11P (GCC→CCC)	PA2418 →	quercetin 2,3‑dioxygenase
2705530	C→T	0.153						intergenic (+233/‑243)	PA2421 → / → PA2422	hypothetical protein/hypothetical protein
2706268	T→A	0.102						intergenic (+181/‑119)	PA2422 → / → PA2423	hypothetical protein/hypothetical protein
2706284	G→A	0.193			0.186			intergenic (+197/‑103)	PA2422 → / → PA2423	hypothetical protein/hypothetical protein
2706294	G→T	0.19						intergenic (+207/‑93)	PA2422 → / → PA2423	hypothetical protein/hypothetical protein
2706307	G→A	0.249	0.205	0.172	0.239		0.265	intergenic (+220/‑80)	PA2422 → / → PA2423	hypothetical protein/hypothetical protein
2708619	C→G	0.166						A4026P (GCC→CCC)	pvdL ←	peptide synthase
2,740,295:1	+T	0.133				0.167		coding (589/1122 nt)	gcvT2 ←	glycine cleavage system protein T2
2740309	Δ1 bp					0.154		coding (575/1122 nt)	gcvT2 ←	glycine cleavage system protein T2
2740311	A→G					0.231		Y191Y (TAT→TAC)	gcvT2 ←	glycine cleavage system protein T2
2760949	G→A	0.145	0.175			0.171		R135W (CGG→TGG)	PA2461 ←	hypothetical protein
2760979	C→A	0.216	0.21					D125Y (GAT→TAT)	PA2461 ←	hypothetical protein
2760990	T→C	0.146	0.223					D121G (GAT→GGT)	PA2461 ←	hypothetical protein
2763655	T→C		0.278					G5050G (GGA→GGG)	PA2462 ←	hypothetical protein
2789187	G→C			0.245				A35P (GCC→CCC)	PA2471 →	hypothetical protein
2789190	G→C			0.229				A36P (GCC→CCC)	PA2471 →	hypothetical protein
2814698	C→G	0.183						intergenic (+86/+69)	oprN → / ← PA2496	multidrug efflux outer membrane protein OprN/hypothetical protein
2874704	G→C	0.184						A287G (GCG→GGG)	PA2543 ←	hypothetical protein
2874715	G→C	0.156						V283V (GTC→GTG)	PA2543 ←	hypothetical protein
2875605	G→T	0.166						intergenic (‑42/+92)	PA2543 ← / ← PA2544	hypothetical protein/hypothetical protein
2893783	G→C	0.188					0.195	L16V (CTT→GTT)	PA2559 ←	hypothetical protein
2912497	C→A				0.107			A91A (GCC→GCA)	PA2575 →	hypothetical protein
2925583	T→G	0.162						T69P (ACC→CCC)	uvrC ←	excinuclease ABC subunit C
2925589	C→T	0.116			0.226			E67K (GAA→AAA)	uvrC ←	excinuclease ABC subunit C
2954732	C→T						0.256	intergenic (‑36/+86)	serS ← / ← PA2613	serine‑‑tRNA ligase/recombination factor protein RarA
2954746	C→G				0.25			intergenic (‑50/+72)	serS ← / ← PA2613	serine‑‑tRNA ligase/recombination factor protein RarA
2954752	Δ1 bp					0.105		intergenic (‑56/+66)	serS ← / ← PA2613	serine‑‑tRNA ligase/recombination factor protein RarA
2954761	G→C				0.175			intergenic (‑65/+57)	serS ← / ← PA2613	serine‑‑tRNA ligase/recombination factor protein RarA
2955741	A→T	0.117						F135I (TTC→ATC)	PA2613 ←	recombination factor protein RarA
2965394	G→C	0.201						S65T (AGC→ACC)	cspD →	cold‑shock protein CspD
2979344	T→C	0.125						F530S (TTC→TCC)	aceA →	isocitrate lyase
2986165	C→A				0.125			A140A (GCC→GCA)	nuoE →	NADH‑quinone oxidoreductase subunit E
2989020	A→C	0.153						T434P (ACC→CCC)	nuoG →	NADH‑quinone oxidoreductase subunit G
2994116	G→A	0.103						V422M (GTG→ATG) ‡	nuoL →	NADH‑quinone oxidoreductase subunit L
2994117	T→A	0.106						V422E (GTG→GAG) ‡	nuoL →	NADH‑quinone oxidoreductase subunit L
2994130	G→C	0.104						L426L (CTG→CTC)	nuoL →	NADH‑quinone oxidoreductase subunit L
2994134	T→G	0.143			0.2	0.247		S428A (TCG→GCG)	nuoL →	NADH‑quinone oxidoreductase subunit L
3036779	T→C			0.236				D385G (GAC→GGC)	PA2685 ←	hypothetical protein
3040980	A→C	0.163						T247P (ACC→CCC)	pfeA →	ferric enterobactin receptor
3059782	G→A	0.244		0.182				F145F (TTC→TTT)	PA2705 ←	hypothetical protein
3065758	A→C		0.307					D325A (GAC→GCC)	PA2711 →	spermidine/putrescine‑binding protein
3070312	T→G				0.168			L758R (CTG→CGG)	PA2714 →	molybdopterin oxidoreductase
3,073,591:1	(G)6→7				0.136			coding (448/489 nt)	PA2718 →	transcriptional regulator
3075397	G→C	0.174						intergenic (‑179/‑14)	PA2720 ← / → PA2721	hypothetical protein/hypothetical protein
3091964	C→T		0.203					L566L (TTG→TTA)	PA2732 ←	hypothetical protein
3101399	G→T			0.102				Q366K (CAG→AAG)	pheT ←	phenylalanine‑‑tRNA ligase subunit beta
3111490	A→C			0.276				Y197S (TAC→TCC)	endA →	DNA‑specific endonuclease I
3133405	C→T	0.141	0.239					intergenic (‑147/+44)	PA2775 ← / ← PA2775.1	hypothetical protein/tRNA‑Val
3196538	C→A			0.13				T213T (ACC→ACA)	PA2841 →	enoyl‑CoA hydratase
3197738	A→C	0.197						T33P (ACC→CCC)	PA2843 →	aldolase
3223248	A→C	0.203						T367P (ACC→CCC)	PA2870 →	hypothetical protein
3253097	T→G			0.212				intergenic (‑7/+215)	PA2897 ← / ← PA2898	transcriptional regulator/hypothetical protein
3253105	G→C		0.185					intergenic (‑15/+207)	PA2897 ← / ← PA2898	transcriptional regulator/hypothetical protein
3253115	C→A				0.24			intergenic (‑25/+197)	PA2897 ← / ← PA2898	transcriptional regulator/hypothetical protein
3253121	C→A	0.142						intergenic (‑31/+191)	PA2897 ← / ← PA2898	transcriptional regulator/hypothetical protein
3263516	Δ1 bp						0.105	coding (755/1101 nt)	cbiD →	cobalt‑precorrin‑5B C(1)‑methyltransferase
3263562	G→A					0.123		K267K (AAG→AAA)	cbiD →	cobalt‑precorrin‑5B C(1)‑methyltransferase
3267885	G→C	0.156						G680R (GGC→CGC)	PA2911 →	TonB‑dependent receptor
3268754	T→G						0.354	V233G (GTA→GGA)	PA2912 →	ABC transporter ATP‑binding protein
3268772	T→C			0.206				L239P (CTG→CCG)	PA2912 →	ABC transporter ATP‑binding protein
3268803	G→C						0.29	P249P (CCG→CCC)	PA2912 →	ABC transporter ATP‑binding protein
3277293	G→A	0.215						R6C (CGT→TGT)	PA2921 ←	transcriptional regulator
3277320	G→C	0.268						intergenic (‑12/‑89)	PA2921 ← / → PA2922	transcriptional regulator/hydrolase
3297692	A→G		0.219					S65P (TCC→CCC)	PA2941 ←	hypothetical protein
3332326	C→T	0.177	0.33		0.229		0.302	intergenic (‑22/‑555)	rluC ← / → rne	ribosomal large subunit pseudouridine synthase C/ribonuclease E
3332330	C→T	0.138						intergenic (‑26/‑551)	rluC ← / → rne	ribosomal large subunit pseudouridine synthase C/ribonuclease E
3336543	T→G	0.218		0.409				D230A (GAC→GCC)	murB ←	UDP‑N‑acetylenolpyruvoylglucosamine reductase
3340006	T→G						0.25	T38P (ACC→CCC)	PA2982 ←	hypothetical protein
3344037	A→C				0.329			V355G (GTG→GGG)	PA2986 ←	hypothetical protein
3349337	C→T					0.121		R299H (CGC→CAC)	sth ←	soluble pyridine nucleotide transhydrogenase
3369386	A→G	0.207					0.303	intergenic (‑117/+89)	PA3009 ← / ← PA3010	hypothetical protein/hypothetical protein
3369391	A→C	0.185						intergenic (‑122/+84)	PA3009 ← / ← PA3010	hypothetical protein/hypothetical protein
3369395	G→C	0.133						intergenic (‑126/+80)	PA3009 ← / ← PA3010	hypothetical protein/hypothetical protein
3369409	C→T	0.132						intergenic (‑140/+66)	PA3009 ← / ← PA3010	hypothetical protein/hypothetical protein
3371158	T→G	0.233						T517P (ACC→CCC)	topA ←	DNA topoisomerase I
3377102	T→C	0.246		0.335				L23P (CTC→CCC)	PA3015 →	hypothetical protein
3377118	A→G	0.143						A28A (GCA→GCG)	PA3015 →	hypothetical protein
3390017	T→G			0.236				T339P (ACC→CCC)	PA3026 ←	hypothetical protein
3395297	T→G	0.187						intergenic (+31/+28)	PA3031.1 → / ← snr1	tRNA‑Pro/cytochrome C Snr1
3402270	A→C	0.143						V416G (GTG→GGG)	PA3039 ←	transporter
3414915	T→C			0.123				E272G (GAA→GGA)	pyrD ←	dihydroorotate dehydrogenase
3438106	G→T	0.231						T1112N (ACC→AAC)	gdhB ←	NAD‑specific glutamate dehydrogenase
3453594	A→T		0.1					S554T (TCC→ACC)	PA3079 ←	hypothetical protein
3459755	A→C					0.259		V60G (GTG→GGG)	gbt ←	glycine betaine transmethylase
3478800	G→C	0.13						A180G (GCG→GGG)	xcpW ←	type II secretion system protein J
3535285	G→A	0.143	0.194			0.213	0.231	F229F (TTC→TTT)	hisF2 ←	imidazole glycerol phosphate synthase subunit HisF
3535288	T→A		0.128					L228L (CTA→CTT)	hisF2 ←	imidazole glycerol phosphate synthase subunit HisF
3547617	T→A	0.195	0.153					intergenic (‑690/+72)	wzz ← / ← himD	O‑antigen chain length regulator/integration host factor subunit beta
3547622	G→C	0.121	0.205		0.205			intergenic (‑695/+67)	wzz ← / ← himD	O‑antigen chain length regulator/integration host factor subunit beta
3554841	C→A						0.121	A138A (GCG→GCT)	pheA ←	bifunctional chorismate mutase/prephenate dehydratase
3559967	A→C	0.244						V182G (GTG→GGG)	PA3169 ←	methylthioribose‑1‑phosphate isomerase
3560442	G→C	0.134						L24V (CTG→GTG)	PA3169 ←	methylthioribose‑1‑phosphate isomerase
3591177	C→T	0.124						Q22Q (CAG→CAA)	PA3198 ←	hypothetical protein
3595467	G→C	0.142						L27L (CTG→CTC)	PA3205 →	hypothetical protein
3599963	G→T	0.195				0.242		C344F (TGC→TTC)	trkH →	potassium uptake protein TrkH
3599977	G→C	0.161						A349P (GCC→CCC)	trkH →	potassium uptake protein TrkH
3605606	T→G	0.138						intergenic (+139/‑78)	PA3216 → / → cyaB	hypothetical protein/protein CyaB
3608947	T→G	0.262		0.226			0.338	intergenic (‑18/‑129)	PA3219 ← / → PA3220	hypothetical protein/transcriptional regulator
3608954	C→T	0.212	0.167				0.29	intergenic (‑25/‑122)	PA3219 ← / → PA3220	hypothetical protein/transcriptional regulator
3609994	A→C	0.219						K30N (AAA→AAC)	csaA →	molecular chaperone CsaA
3629050	T→G			0.222				T184P (ACC→CCC)	PA3241 ←	hypothetical protein
3635338	G→C				0.226			S46R (AGC→AGG)	PA3248 ←	hypothetical protein
3635360	G→C	0.178						P39R (CCG→CGG)	PA3248 ←	hypothetical protein
3642726	G→T		0.105					R37S (CGC→AGC)	PA3256 ←	oxidoreductase
3663243	C→T					0.137		C1074C (TGC→TGT)	PA3271 →	two‑component sensor
3668983	A→G			0.114				Y63H (TAT→CAT)	PA3275 ←	hypothetical protein
3678121	T→G	0.254						T71P (ACC→CCC)	PA3285 ←	ECF subfamily sigma‑70 factor
3682831	T→G	0.125						K440Q (AAG→CAG)	PA3290 ←	hypothetical protein
3699408	A→C					0.176		T14P (ACC→CCC)	PA3301 →	hypothetical protein
3707189	A→C	0.227						T34P (ACC→CCC)	PA3308 →	RNA polymerase‑associated protein RapA
3722999	T→C	0.218		0.246		0.264		G149G (GGA→GGG)	PA3320 ←	hypothetical protein
3738695	C→A							R362S (CGC→AGC)	PA3328 →	FAD‑dependent monooxygenase
3761088	T→G					0.263	0.257	T248P (ACC→CCC)	PA3349 ←	chemotaxis protein
3768157	G→C	0.142	0.188					intergenic (‑299/‑27)	PA3356 ← / → dsdA	hypothetical protein/D‑serine dehydratase
3800455	A→C			0.263				Y86S (TAC→TCC)	nosF →	copper ABC transporter ATP‑binding protein
3811148	A→C						0.288	V265G (GTG→GGG)	hasE ←	metalloprotease secretion protein
3823386	A→C	0.228						V44G (GTG→GGG)	PA3416 ←	pyruvate dehydrogenase E1 component subunit beta
3825529	A→G				0.308			I82T (ATC→ACC)	ldh ←	leucine dehydrogenase
3833496	A→C		0.217					Y186S (TAC→TCC)	PA3423 →	transcriptional regulator
3865131	C→T	0.198	0.159	0.271	0.266		0.246	intergenic (+5/+150)	PA3457 → / ← PA3458	hypothetical protein/transcriptional regulator
3869100	G→A	0.178						S465N (AGC→AAC)	PA3460 →	acetyltransferase
3870682	C→G	0.216	0.231				0.281	intergenic (+25/‑113)	PA3461 → / → PA3462	hypothetical protein/sensor/response regulator hybrid protein
3,870,691:1	+C			0.114		0.129		intergenic (+34/‑104)	PA3461 → / → PA3462	hypothetical protein/sensor/response regulator hybrid protein
3870692	G→C	0.167						intergenic (+35/‑103)	PA3461 → / → PA3462	hypothetical protein/sensor/response regulator hybrid protein
3871546	A→C	0.143						Y251S (TAC→TCC)	PA3462 →	sensor/response regulator hybrid protein
3871585	A→C	0.292						Y264S (TAC→TCC)	PA3462 →	sensor/response regulator hybrid protein
3871593	A→C	0.236						T267P (ACC→CCC)	PA3462 →	sensor/response regulator hybrid protein
3872535	G→A		0.207					E581K (GAA→AAA)	PA3462 →	sensor/response regulator hybrid protein
3875073	C→T		0.2					E303K (GAA→AAA)	PA3464 ←	hypothetical protein
3883524	A→T	0.121		0.198				intergenic (+86/+36)	PA3470 → / ← PA3471	hypothetical protein/NAD‑dependent malic enzyme
3883538	G→C	0.209	0.267	0.308		0.216		intergenic (+100/+22)	PA3470 → / ← PA3471	hypothetical protein/NAD‑dependent malic enzyme
3892339	C→T			0.265			0.226	E224K (GAA→AAA)	rhlA ←	rhamnosyltransferase subunit A
3895220	G→A	0.195						intergenic (‑27/‑104)	PA3481 ← / → metG	hypothetical protein/methionine‑‑tRNA ligase
3895259	G→A	0.151						intergenic (‑66/‑65)	PA3481 ← / → metG	hypothetical protein/methionine‑‑tRNA ligase
3939350	T→C						0.322	E49G (GAG→GGG)	PA3521 ←	hypothetical protein
3962142	G→A					0.199		intergenic (+219/‑683)	PA3539 → / → algD	hypothetical protein/GDP‑mannose 6‑dehydrogenase AlgD
3962160	T→A			0.123				intergenic (+237/‑665)	PA3539 → / → algD	hypothetical protein/GDP‑mannose 6‑dehydrogenase AlgD
3994941	T→C	0.234						L68P (CTC→CCC)	fruR →	FruR family transcriptional regulator
3994952	G→A	0.152		0.389				E72K (GAA→AAA)	fruR →	FruR family transcriptional regulator
4002358	A→T			0.154				F415Y (TTC→TAC)	mmsA ←	methylmalonate‑semialdehyde dehydrogenase
4002383	G→T				0.165			P407T (CCC→ACC)	mmsA ←	methylmalonate‑semialdehyde dehydrogenase
4020739	T→G			0.377				Y394S (TAC→TCC)	PA3588 ←	porin
4020743	T→G			0.348				T393P (ACC→CCC)	PA3588 ←	porin
4041101	T→C	0.171						I8T (ATC→ACC)	potA →	polyamine transporter ATP‑binding protein PotA
4051854	A→G	0.129						S251P (TCC→CCC)	recA ←	recombinase A
4051857	C→A	0.135				0.189		V250F (GTT→TTT)	recA ←	recombinase A
4051864	C→T	0.158		0.302	0.256			K247K (AAG→AAA)	recA ←	recombinase A
4051884	T→G	0.174				0.28		T241P (ACC→CCC)	recA ←	recombinase A
4060887	T→G	0.157						N163T (AAC→ACC)	surE ←	5'‑nucleotidase SurE
4060893	A→G				0.193			I161T (ATC→ACC)	surE ←	5'‑nucleotidase SurE
4067111	A→C	0.238						T337P (ACC→CCC)	PA3631 →	hypothetical protein
4067139	T→G	0.214	0.334					L346W (TTG→TGG)	PA3631 →	hypothetical protein
4,071,218:1	+T			0.133	0.15			coding (1271/1629 nt)	pyrG ←	CTP synthetase
4071224	Δ1 bp			0.125	0.15			coding (1265/1629 nt)	pyrG ←	CTP synthetase
4071231	C→T	0.105						D420N (GAC→AAC)	pyrG ←	CTP synthetase
4075109	G→T	0.117						intergenic (‑102/+48)	accA ← / ← dnaE	acetyl‑CoA carboxylase carboxyltransferase subunit alpha/DNA polymerase III subunit alpha
4087733	G→A						0.218	F382F (TTC→TTT)	PA3649 ←	zinc metalloprotease
4106311	C→G	0.119						R146R (CGC→CGG)	PA3667 →	cysteine desulfurase
4118359	C→T	0.138						E303K (GAA→AAA)	PA3676 ←	resistance‑nodulation‑cell division (RND) efflux transporter
4118361	A→C				0.185			L302R (CTG→CGG)	PA3676 ←	resistance‑nodulation‑cell division (RND) efflux transporter
4124808	A→G	0.215						intergenic (‑23/+50)	PA3682 ← / ← PA3683	hypothetical protein/hypothetical protein
4134606	G→C	0.169				0.304		A6P (GCC→CCC)	lptF →	outer membrane porin F
4134610	T→C	0.214			0.285	0.255		L7P (CTC→CCC)	lptF →	outer membrane porin F
4141867	C→T				0.295			E175K (GAA→AAA)	lysS ←	lysine‑‑tRNA ligase
4152637	T→G					0.321		T532P (ACC→CCC)	PA3709 ←	major facilitator superfamily transporter
4152645	A→G						0.3	L529P (CTC→CCC)	PA3709 ←	major facilitator superfamily transporter
4158139	T→C					0.208		intergenic (‑318/‑4)	PA3712 ← / → spdH	hypothetical protein/spermidine dehydrogenase SpdH
4164756	G→A			0.222				F272F (TTC→TTT)	PA3718 ←	major facilitator superfamily transporter
4190676	A→G		0.214		0.194			Y279Y (TAT→TAC)	xerD ←	site‑specific tyrosine recombinase XerD
4198171	A→T						0.191	L124L (CTT→CTA)	ffh ←	signal recognition particle protein Ffh
4232230	A→C					0.217		intergenic (+2/‑28)	PA3773 → / → PA3774	hypothetical protein/acetylpolyamine aminohydrolase
4257859	A→C	0.233	0.265				0.289	V440G (GTA→GGA)	PA3799 ←	GTPase Der
4259742	A→C				0.254			V219G (GTA→GGA)	PA3800 ←	outer membrane protein assembly factor BamB
4259751	T→C	0.194	0.364					E216G (GAG→GGG)	PA3800 ←	outer membrane protein assembly factor BamB
4263882	T→G	0.119	0.243	0.218				T218P (ACC→CCC)	PA3804 ←	hypothetical protein
4264039	A→G	0.146						H165H (CAT→CAC) ‡	PA3804 ←	hypothetical protein
4276253	C→G	0.197						S274S (TCG→TCC)	secF ←	preprotein translocase subunit SecF
4284388	C→T	0.136		0.189				intergenic (+103/+29)	PA3826 → / ← PA3827	hypothetical protein/hypothetical protein
4284398	A→C	0.223						intergenic (+113/+19)	PA3826 → / ← PA3827	hypothetical protein/hypothetical protein
4284437	G→C	0.149						L350V (CTG→GTG)	PA3827 ←	hypothetical protein
4287316	G→C		0.344					A132G (GCG→GGG)	PA3829 ←	hypothetical protein
4287331	A→C	0.21	0.356					V127G (GTG→GGG)	PA3829 ←	hypothetical protein
4321302	G→A	0.164			0.2	0.226		intergenic (‑482/‑132)	PA3860 ← / → rhl	acyl‑CoA synthetase/ATP‑dependent RNA helicase RhlB
4321313	G→A	0.181						intergenic (‑493/‑121)	PA3860 ← / → rhl	acyl‑CoA synthetase/ATP‑dependent RNA helicase RhlB
4321320	G→A	0.192			0.262	0.207		intergenic (‑500/‑114)	PA3860 ← / → rhl	acyl‑CoA synthetase/ATP‑dependent RNA helicase RhlB
4360288	A→C						0.192	L404V (TTG→GTG)	PA3893 ←	hypothetical protein
4364236	T→G						0.239	intergenic (+53/‑42)	PA3895 → / → PA3896	transcriptional regulator/2‑hydroxyacid dehydrogenase
4373791	C→T	0.134						intergenic (+239/‑147)	prfC → / → PA3904	peptide chain release factor 3/hypothetical protein
4373812	G→A			0.199				intergenic (+260/‑126)	prfC → / → PA3904	peptide chain release factor 3/hypothetical protein
4377158	G→A	0.148						intergenic (+427/+153)	PA3908 → / ← eddB	hypothetical protein/extracelullar DNA degradation protein EddB
4388687	A→G			0.332				L14P (CTG→CCG)	PA3919 ←	hypothetical protein
4391789	T→C		0.204				0.139	Q858R (CAG→CGG)	PA3921 ←	transcriptional regulator
4392853	G→C					0.329		A503A (GCC→GCG)	PA3921 ←	transcriptional regulator
4403044	A→C				0.166			N136T (AAC→ACC)	PA3927 →	transcriptional regulator
4403065	A→C	0.193						Y143S (TAC→TCC)	PA3927 →	transcriptional regulator
4408903	T→C	0.263			0.265		0.261	intergenic (+169/‑21)	PA3932 → / → PA3933	transcriptional regulator/choline transporter
4408906	A→C				0.328		0.228	intergenic (+172/‑18)	PA3932 → / → PA3933	transcriptional regulator/choline transporter
4408912	A→C	0.162			0.227	0.221	0.267	intergenic (+178/‑12)	PA3932 → / → PA3933	transcriptional regulator/choline transporter
4408914	G→C	0.197		0.197			0.198	intergenic (+180/‑10)	PA3932 → / → PA3933	transcriptional regulator/choline transporter
4408922	G→C	0.265			0.225		0.28	intergenic (+188/‑2)	PA3932 → / → PA3933	transcriptional regulator/choline transporter
4408924	A→C						0.263	M1M (ATG→CTG) †	PA3933 →	choline transporter
4408929	T→A						0.178	N2K (AAT→AAA)	PA3933 →	choline transporter
4408935	G→C	0.211			0.215	0.227	0.164	P4P (CCG→CCC)	PA3933 →	choline transporter
4410734	A→C	0.208						H604P (CAC→CCC)	PA3933 →	choline transporter
4414583	T→G	0.206						Y123S (TAC→TCC)	PA3936 ←	taurine ABC transporter permease
4414791	G→A						0.107	L54L (CTG→TTG)	PA3936 ←	taurine ABC transporter permease
4417575	G→A	0.187			0.299			F120F (TTC→TTT)	PA3939 ←	hypothetical protein
4417578	A→C	0.225						G119G (GGT→GGG)	PA3939 ←	hypothetical protein
4459761	G→A				0.217			intergenic (‑11/‑118)	PA3979 ← / → PA3980	hypothetical protein/(dimethylallyl)adenosine tRNA methylthiotransferase
4459765	T→A	0.109						intergenic (‑15/‑114)	PA3979 ← / → PA3980	hypothetical protein/(dimethylallyl)adenosine tRNA methylthiotransferase
4459767	C→G		0.216					intergenic (‑17/‑112)	PA3979 ← / → PA3980	hypothetical protein/(dimethylallyl)adenosine tRNA methylthiotransferase
4459782	C→G	0.199						intergenic (‑32/‑97)	PA3979 ← / → PA3980	hypothetical protein/(dimethylallyl)adenosine tRNA methylthiotransferase
4505958	A→C	0.182						T151P (ACC→CCC)	eutB →	ethanolamine ammonia‑lyase large subunit
4505965	G→C	0.146						G153A (GGC→GCC)	eutB →	ethanolamine ammonia‑lyase large subunit
4539297	G→A				0.288			intergenic (‑794/‑242)	nrdR ← / → PA4060	transcriptional regulator NrdR/hypothetical protein
4552685	G→A					0.153		intergenic (‑55/‑174)	PA4073 ← / → PA4074	aldehyde dehydrogenase/transcriptional regulator
4560266	A→G	0.27		0.238			0.34	intergenic (‑616/+29)	PA4080 ← / ← cupB6	response regulator/fimbrial subunit CupB6
4560277	A→G	0.288						intergenic (‑627/+18)	PA4080 ← / ← cupB6	response regulator/fimbrial subunit CupB6
4570898	A→C				0.141		0.208	N268T (AAC→ACC)	PA4087 →	hypothetical protein
4613918	A→C	0.228						N127T (AAC→ACC)	hpcD →	5‑carboxymethyl‑2‑hydroxymuconate isomerase
4619517	G→T	0.136						R68R (CGG→CGT)	PA4131 →	iron‑sulfur protein
4619546	G→C	0.221						R78P (CGC→CCC)	PA4131 →	iron‑sulfur protein
4619611	G→A					0.2		E100K (GAA→AAA)	PA4131 →	iron‑sulfur protein
4638624	G→C					0.198		W272C (TGG→TGC)	PA4145 →	transcriptional regulator
4648544	A→G	0.252					0.28	I7T (ATC→ACC)	PA4154 ←	hypothetical protein
4648554	A→G	0.263						S4P (TCC→CCC)	PA4154 ←	hypothetical protein
4648580	C→G	0.146						intergenic (‑17/+419)	PA4154 ← / ← PA4155	hypothetical protein/hypothetical protein
4648614	G→A	0.137						intergenic (‑51/+385)	PA4154 ← / ← PA4155	hypothetical protein/hypothetical protein
4652364	T→G			0.283				N32T (AAC→ACC)	PA4156 ←	TonB‑dependent receptor
4652401	T→G	0.149						T20P (ACC→CCC)	PA4156 ←	TonB‑dependent receptor
4666751	C→T	0.158						R2K (AGA→AAA)	PA4169 ←	hypothetical protein
4667824	T→C	0.136						intergenic (+56/‑80)	PA4170 → / → PA4171	hypothetical protein/protease
4677995	G→C	0.173						intergenic (‑70/‑215)	PA4180 ← / → PA4181	acetolactate synthase/hypothetical protein
4687749	T→G	0.107						V33G (GTA→GGA)	pqsL →	monooxygenase
4697062	T→G	0.217						V261G (GTC→GGC)	PA4198 →	acyl‑CoA synthetase
4714488	A→C	0.143						I59L (ATC→CTC)	phzB1 →	phenazine biosynthesis protein
4726087	T→G	0.21						T239P (ACC→CCC)	fptA ←	Fe(III)‑pyochelin outer membrane receptor
4734213	G→C	0.152						G862G (GGC→GGG)	pchF ←	pyochelin synthetase
4755397	T→G	0.175			0.245			T10P (ACC→CCC)	rpoA ←	DNA‑directed RNA polymerase subunit alpha
4755453	G→T	0.108						S205S (TCC→TCA)	rpsD ←	30S ribosomal protein S4
4766626	T→A			0.204				*212L (TAA→TTA)	rplC ←	50S ribosomal protein L3
4766628	A→C			0.256				G211G (GGT→GGG)	rplC ←	50S ribosomal protein L3
4766657	T→C			0.215				I202V (ATC→GTC)	rplC ←	50S ribosomal protein L3
4779399	G→C	0.155			0.243	0.221	0.234	R407G (CGG→GGG)	rpoB ←	DNA‑directed RNA polymerase subunit beta
4779406	G→C						0.144	A404A (GCC→GCG)	rpoB ←	DNA‑directed RNA polymerase subunit beta
4779416	T→G						0.232	D401A (GAC→GCC)	rpoB ←	DNA‑directed RNA polymerase subunit beta
4802414	G→A	0.153						L929F (CTT→TTT)	recB ←	exodeoxyribonuclease V subunit beta
4807815	A→G	0.127						V299A (GTC→GCC)	recC ←	exodeoxyribonuclease V subunit gamma
4815616	A→C						0.172	T192P (ACC→CCC)	PA4292 →	phosphate transporter
4833134	T→A			0.176				L588Q (CTG→CAG)	pctC →	chemotactic transducer PctC
4833140	T→C						0.15	M590T (ATG→ACG)	pctC →	chemotactic transducer PctC
4833157	A→T	0.148	0.189	0.239			0.154	N596Y (AAC→TAC)	pctC →	chemotactic transducer PctC
4837023	T→C				0.199			M587T (ATG→ACG)	pctA →	chemotactic transducer PctA
4837040	A→T				0.204			N593Y (AAC→TAC)	pctA →	chemotactic transducer PctA
4839142	C→A	0.107						L585M (CTG→ATG) ‡	pctB →	chemotactic transducer PctB
4839145	A→G	0.137						N586D (AAC→GAC)	pctB →	chemotactic transducer PctB
4839149	T→C	0.116					0.171	M587T (ATG→ACG)	pctB →	chemotactic transducer PctB
4839166	A→T	0.156			0.189		0.149	N593Y (AAC→TAC)	pctB →	chemotactic transducer PctB
4843610	T→A	0.139						intergenic (‑58/‑202)	purU1 ← / → mvaT	formyltetrahydrofolate deformylase/transcriptional regulator MvaT
4843627	T→G				0.208			intergenic (‑75/‑185)	purU1 ← / → mvaT	formyltetrahydrofolate deformylase/transcriptional regulator MvaT
4843632	C→T	0.12				0.278	0.244	intergenic (‑80/‑180)	purU1 ← / → mvaT	formyltetrahydrofolate deformylase/transcriptional regulator MvaT
4843659	C→A				0.151			intergenic (‑107/‑153)	purU1 ← / → mvaT	formyltetrahydrofolate deformylase/transcriptional regulator MvaT
4862473	T→C	0.24					0.256	I274T (ATC→ACC)	PA4333 →	fumarase
4870146	G→A	0.135						G61G (GGC→GGT)	PA4341 ←	transcriptional regulator
4870178	T→G	0.107						T51P (ACC→CCC)	PA4341 ←	transcriptional regulator
4872630	T→C						0.297	G201G (GGA→GGG)	PA4343 ←	major facilitator superfamily transporter
4891874	T→C		0.216					D125G (GAC→GGC)	iciA ←	chromosome replication initiation inhibitor protein
4918513	T→C		0.256					I141V (ATC→GTC)	PA4388 ←	hypothetical protein
4930728	C→T			0.169				intergenic (+51/+20)	PA4399 → / ← PA4400	hypothetical protein/hypothetical protein
4944393	T→C					0.192		D228G (GAT→GGT)	murC ←	UDP‑N‑acetylmuramate‑‑L‑alanine ligase
4946091	G→A	0.13			0.211			F17F (TTC→TTT)	murG ←	undecaprenyldiphospho‑muramoylpentapeptide beta‑N‑ acetylglucosaminyltransferase
4967880	A→C	0.127						G193G (GGT→GGG)	PA4435 ←	acyl‑CoA dehydrogenase
5010153	A→C	0.221						V196G (GTG→GGG)	PA4478 ←	hypothetical protein
5010181	C→T				0.176			E187K (GAA→AAA)	PA4478 ←	hypothetical protein
5016268	T→C	0.151						V245A (GTC→GCC)	gatB →	aspartyl/glutamyl‑tRNA amidotransferase subunit B
5016273	G→A	0.205		0.199				E247K (GAA→AAA)	gatB →	aspartyl/glutamyl‑tRNA amidotransferase subunit B
5034187	G→C	0.158						A332P (GCC→CCC)	PA4497 →	ABC transporter
5034194	G→C	0.203	0.245					G334A (GGC→GCC)	PA4497 →	ABC transporter
5085117	T→C	0.156						I892T (ATC→ACC)	PA4541 →	hypothetical protein
5085151	C→A	0.173	0.187					G903G (GGC→GGA)	PA4541 →	hypothetical protein
5090766	A→G					0.27		F31L (TTC→CTC)	PA4543 ←	hypothetical protein
5095743	A→C				0.13			E253D (GAA→GAC)	pilR →	two‑component response regulator PilR
5104595	A→C						0.218	I28L (ATT→CTT)	pilE →	type 4 fimbrial biogenesis protein PilE
5115707	T→G	0.191						T62P (ACC→CCC)	obg ←	GTPase ObgE
5115728	T→G				0.189			T55P (ACC→CCC)	obg ←	GTPase ObgE
5137352	G→A	0.296			0.319	0.218	0.28	E346K (GAA→AAA)	ccpR →	cytochrome C551 peroxidase
5166813	C→G				0.25			intergenic (‑116/‑87)	PA4607 ← / → PA4608	hypothetical protein/hypothetical protein
5181500	C→T	0.198	0.215			0.226		E257K (GAA→AAA)	PA4621 ←	oxidoreductase
5190424	A→G					0.232	0.241	S818P (TCC→CCC)	PA4625 ←	hypothetical protein
5190796	C→G	0.181						D694H (GAC→CAC)	PA4625 ←	hypothetical protein
5190806	G→A						0.27	F690F (TTC→TTT)	PA4625 ←	hypothetical protein
5220836	T→C		0.298				0.28	V300A (GTC→GCC)	PA4653 →	hypothetical protein
5237953	A→C					0.208		T187T (ACA→ACC)	ipk →	4‑diphosphocytidyl‑2C‑methyl‑D‑erythritol kinase
5247562	A→C	0.122		0.198				intergenic (‑139/+60)	PA4677 ← / ← rimI	hypothetical protein/peptide n‑acetyltransferase RimI
5247568	C→G	0.13		0.256				intergenic (‑145/+54)	PA4677 ← / ← rimI	hypothetical protein/peptide n‑acetyltransferase RimI
5258253	C→A					0.119		A186A (GCC→GCA)	hitA →	ferric iron‑binding periplasmic protein HitA
5269693	A→G	0.281	0.278	0.499	0.32	0.294	0.231	intergenic (‑434/+110)	PA4690.5 ← / ← PA4691	16S ribosomal RNA/sulfite oxidase subunit YedZ
5269734	G→A	0.186	0.156	0.35	0.25	0.227	0.15	intergenic (‑475/+69)	PA4690.5 ← / ← PA4691	16S ribosomal RNA/sulfite oxidase subunit YedZ
5269745	G→A	0.172	0.139	0.304	0.222	0.217	0.15	intergenic (‑486/+58)	PA4690.5 ← / ← PA4691	16S ribosomal RNA/sulfite oxidase subunit YedZ
5340445	C→T	0.176						E881K (GAA→AAA)	carB ←	carbamoyl phosphate synthase large subunit
5366333	T→C		0.249					L26P (CTC→CCC)	cueR →	protein CueR
5384925	T→G					0.212		T118P (ACC→CCC)	PA4799 ←	hypothetical protein
5384940	G→C					0.167		R113G (CGG→GGG)	PA4799 ←	hypothetical protein
5384945	A→C					0.248		L111R (CTG→CGG)	PA4799 ←	hypothetical protein
5403318	A→C	0.281						Y5S (TAC→TCC)	fadH2 →	2,4‑dienoyl‑CoA reductase
5407464	G→C	0.226					0.257	R30P (CGC→CCC)	PA4817 →	hypothetical protein
5407466	A→C	0.247						T31P (ACC→CCC)	PA4817 →	hypothetical protein
5407470	G→C	0.19						R32P (CGC→CCC)	PA4817 →	hypothetical protein
5429339	G→T		0.179					T168T (ACC→ACA)	PA4837 ←	hypothetical protein
5438247	A→C				0.385			T155P (ACC→CCC)	PA4844 →	chemotaxis transducer
5452254	T→C	0.208				0.224		V35V (GTT→GTC)	retS →	sensor histidine kinase MifS
5452264	A→C			0.32				T39P (ACC→CCC)	retS →	sensor histidine kinase MifS
5455172	G→C					0.178		intergenic (+194/‑262)	retS → / → PA4857	sensor histidine kinase MifS/hypothetical protein
5455175	T→C					0.25		intergenic (+197/‑259)	retS → / → PA4857	sensor histidine kinase MifS/hypothetical protein
5455189	T→A			0.191				intergenic (+211/‑245)	retS → / → PA4857	sensor histidine kinase MifS/hypothetical protein
5459191	T→G			0.192				V443G (GTA→GGA)	PA4859 →	ABC transporter permease
5479655	T→G	0.162						T204P (ACC→CCC)	PA4884 ←	hypothetical protein
5481683	T→C					0.339		I205T (ATC→ACC)	PA4886 →	two‑component sensor
5489019	T→C				0.209			intergenic (+8/‑22)	ureG → / → PA4894	urease accessory protein UreG/hypothetical protein
5489032	G→A						0.158	intergenic (+21/‑9)	ureG → / → PA4894	urease accessory protein UreG/hypothetical protein
5517628	G→A	0.107						V28V (GTC→GTT)	PA4917 ←	hypothetical protein
5524752	T→C		0.23					intergenic (‑33/+218)	PA4925 ← / ← PA4926	hypothetical protein/hypothetical protein
5538312	T→G						0.249	K130Q (AAG→CAG)	PA4936 ←	23S rRNA (guanosine(2251)‑2'‑O)‑methyltransferase RlmB
5545497	G→C	0.129						A97G (GCC→GGC)	hflC ←	protease subunit HflC
5555167	T→C	0.161						T2T (ACT→ACC)	PA4950 →	hypothetical protein
5555187	A→C		0.248					N9T (AAC→ACC)	PA4950 →	hypothetical protein
5570685	C→G				0.266			R21G (CGG→GGG)	PA4962 →	hypothetical protein
5583477	C→T	0.189						E57K (GAA→AAA)	thiC ←	thiamine biosynthesis protein ThiC
5603755	A→C					0.128		T195P (ACC→CCC)	PA4987 →	transcriptional regulator
5603810	C→G	0.161			0.196			intergenic (+38/+11)	PA4987 → / ← waaA	transcriptional regulator/3‑deoxy‑D‑manno‑octulosonic acid transferase
5603823	A→C		0.182					*426E (TAG→GAG)	waaA ←	3‑deoxy‑D‑manno‑octulosonic acid transferase
5611486	G→T				0.114			L219M (CTG→ATG)	PA4995 ←	acyl‑CoA dehydrogenase
5616581	G→C						0.13	W91S (TGG→TCG)	waaL →	O‑antigen ligase WaaL
5616589	C→A		0.157					P94T (CCC→ACC)	waaL →	O‑antigen ligase WaaL
5624492	G→T	0.145						G102G (GGC→GGA)	PA5005 ←	carbamoyl transferase
5627236	G→T			0.105				T210T (ACC→ACA)	PA5008 ←	hypothetical protein
5653506	G→A		0.154					E188K (GAA→AAA)	PA5023 →	hypothetical protein
5660909	A→G					0.208		M185V (ATG→GTG)	PA5030 →	major facilitator superfamily transporter
5666181	C→G	0.245				0.342		intergenic (‑124/+53)	hemE ← / ← gltD	uroporphyrinogen decarboxylase/glutamate synthase subunit beta
5666192	G→T	0.299		0.279				intergenic (‑135/+42)	hemE ← / ← gltD	uroporphyrinogen decarboxylase/glutamate synthase subunit beta
5668528	T→G	0.196						N1205T (AAC→ACC)	gltB ←	glutamate synthase subunit alpha
5670443	T→G	0.207	0.277					T567P (ACC→CCC)	gltB ←	glutamate synthase subunit alpha
5670625	A→G	0.231						F506S (TTC→TCC)	gltB ←	glutamate synthase subunit alpha
5679208	C→A				0.367			E148* (GAG→TAG)	pilN ←	type 4 fimbrial biogenesis protein PilN
5680137	Δ1 bp					0.424		coding (577/1065 nt)	pilM ←	type 4 fimbrial biogenesis protein PilM
5680138	Δ1 bp					0.424		coding (576/1065 nt)	pilM ←	type 4 fimbrial biogenesis protein PilM
5692119	A→C		0.202					T120P (ACC→CCC)	PA5052 →	hypothetical protein
5693163	T→C	0.217	0.195	0.319				V9A (GTC→GCC)	hslU →	ATP‑dependent protease ATP‑binding subunit HslU
5693168	G→A		0.184					E11K (GAA→AAA)	hslU →	ATP‑dependent protease ATP‑binding subunit HslU
5716588	A→G	0.287	0.258	0.379		0.207	0.396	S90P (TCC→CCC)	mdoH ←	glucosyltransferase MdoH
5716595	G→T			0.285			0.241	L87L (CTC→CTA)	mdoH ←	glucosyltransferase MdoH
5732693	C→G	0.163						R75P (CGC→CCC)	hutG ←	N‑formylglutamate amidohydrolase
5740240	C→T	0.104						K396K (AAG→AAA)	hutH ←	histidine ammonia‑lyase
5740274	T→G	0.105						Q385P (CAG→CCG)	hutH ←	histidine ammonia‑lyase
5740298	A→C		0.312				0.18	V377G (GTC→GGC)	hutH ←	histidine ammonia‑lyase
5746643	T→A	0.12						Y64F (TAC→TTC)	PA5102 ←	hypothetical protein
5764808	A→C	0.202	0.234					L447R (CTG→CGG)	thiI ←	thiamine biosynthesis protein ThiI
5770679	G→A	0.142						intergenic (‑30/‑258)	PA5121 ← / → PA5122	hypothetical protein/hypothetical protein
5775438	T→C						0.211	intergenic (+631/+182)	ntrC → / ← PA5126	two‑component response regulator NtrC/hypothetical protein
5797348	G→C	0.148			0.186	0.168	0.17	intergenic (+11/‑17)	PA5148 → / → PA5149	hypothetical protein/hypothetical protein
5829861	A→C	0.15			0.166			H89P (CAC→CCC)	PA5177 →	hydrolase
5830963	G→A				0.259		0.199	E14K (GAA→AAA)	PA5179 →	transcriptional regulator
5833838	A→G	0.259						N364D (AAC→GAC)	PA5181 →	oxidoreductase
5833862	A→G	0.241						M372V (ATG→GTG)	PA5181 →	oxidoreductase
5833867	C→G					0.297		G373G (GGC→GGG)	PA5181 →	oxidoreductase
5835170	G→C		0.174				0.161	intergenic (+100/‑210)	PA5181 → / → PA5182	oxidoreductase/hypothetical protein
5835207	T→A					0.166		intergenic (+137/‑173)	PA5181 → / → PA5182	oxidoreductase/hypothetical protein
5835208	G→A	0.19	0.15	0.242				intergenic (+138/‑172)	PA5181 → / → PA5182	oxidoreductase/hypothetical protein
5846122	T→A	0.165						intergenic (‑113/+3)	pckA ← / ← yrfI	phosphoenolpyruvate carboxykinase/heat shock protein 33
5853389	T→G	0.112				0.2	0.194	N3T (AAC→ACC)	amgR ←	osmolarity response regulator
5853402	C→A					0.219		intergenic (‑6/‑183)	amgR ← / → PA5201	osmolarity response regulator/hypothetical protein
5853546	C→T			0.165				intergenic (‑150/‑39)	amgR ← / → PA5201	osmolarity response regulator/hypothetical protein
5856715	G→C					0.164		D62H (GAC→CAC)	gshA →	glutamate‑‑cysteine ligase
5866280	G→A	0.114						G352S (GGC→AGC) ‡	PA5210 →	secretion pathway ATPase
5866281	G→A	0.131						G352D (GGC→GAC) ‡	PA5210 →	secretion pathway ATPase
5866287	G→C	0.129						G354A (GGC→GCC)	PA5210 →	secretion pathway ATPase
5874104	A→C	0.248				0.285		V139G (GTG→GGG)	PA5216 ←	iron ABC transporter substrate‑binding protein
5884633	T→C	0.229						H42H (CAT→CAC)	PA5228 →	5‑formyltetrahydrofolate cyclo‑ligase
5898665	T→C						0.283	I44V (ATT→GTT)	PA5238 ←	O‑antigen acetylase
5903569	T→G	0.16					0.276	N343T (AAC→ACC)	ppk ←	polyphosphate kinase
5905598	A→G						0.191	Y10Y (TAT→TAC)	hemB ←	delta‑aminolevulinic acid dehydratase
5905633	A→T	0.126					0.172	intergenic (‑6/‑238)	hemB ← / → PA5244	delta‑aminolevulinic acid dehydratase/hypothetical protein
5916470	G→A	0.212				0.246		E82K (GAA→AAA)	PA5254 →	FkbP‑type peptidyl‑prolyl cis‑trans isomerase
5919383	G→C				0.188			S69W (TCG→TGG)	PA5257 ←	hypothetical protein
5939940	C→G	0.14						C226W (TGC→TGG)	PA5273 →	hypothetical protein
5957191	G→C	0.218				0.214	0.273	intergenic (+26/+17)	PA5291 → / ← pchP	choline transporter/phosphorylcholine phosphatase
5958264	T→G	0.155						intergenic (‑7/+144)	pchP ← / ← PA5293	phosphorylcholine phosphatase/transcriptional regulator
5958271	G→T						0.345	intergenic (‑14/+137)	pchP ← / ← PA5293	phosphorylcholine phosphatase/transcriptional regulator
5958281	A→G	0.23						intergenic (‑24/+127)	pchP ← / ← PA5293	phosphorylcholine phosphatase/transcriptional regulator
5975603	T→G	0.239						H456P (CAC→CCC)	PA5307 ←	hypothetical protein
5998871	T→G	0.207					0.283	Y269S (TAC→TCC)	PA5327 ←	oxidoreductase
6009640	A→C	0.261						G184G (GGT→GGG)	PA5341 ←	hypothetical protein
6009698	G→A			0.13				A165V (GCG→GTG)	PA5341 ←	hypothetical protein
6023734	A→G	0.194						intergenic (‑32/‑173)	glcD ← / → glcC	glycolate oxidase subunit GlcD/DNA‑binding transcriptional regulator GlcC
6045277	C→A		0.148					intergenic (‑534/+33)	PA5369.5 ← / ← PA5370	16S ribosomal RNA/major facilitator superfamily transporter
6050094	C→G				0.162	0.166		L188L (CTG→CTC)	betB ←	betaine aldehyde dehydrogenase
6050100	G→C					0.122		L186L (CTC→CTG) ‡	betB ←	betaine aldehyde dehydrogenase
6050111	G→A					0.13		L183L (CTG→TTG)	betB ←	betaine aldehyde dehydrogenase
6050261	T→G	0.229						T133P (ACC→CCC)	betB ←	betaine aldehyde dehydrogenase
6060165	G→T	0.196						N12K (AAC→AAA)	PA5381 ←	hypothetical protein
6086783	G→A	0.209						intergenic (‑109/‑316)	gbcA ← / → gbcB	protein GbcA/protein GbcB
6123183	G→A				0.156	0.153		E349K (GAA→AAA)	PA5439 →	glucose‑6‑phosphate 1‑dehydrogenase
6155175	T→G						0.14	H10P (CAT→CCT)	PA5465 ←	hypothetical protein
6158810	C→A			0.117				P211Q (CCG→CAG)	PA5469 →	hypothetical protein
6162593	A→C	0.233						T125P (ACC→CCC)	PA5473 →	hypothetical protein
6167516	C→A	0.136						intergenic (‑107/‑267)	citA ← / → PA5477	citrate transporter/hypothetical protein
6168008	A→C					0.196		T76P (ACC→CCC)	PA5477 →	hypothetical protein
6180785	T→G							T48P (ACC→CCC)	PA5488 ←	hypothetical protein
6180802	A→G	0.144				0.226		I42T (ATC→ACC)	PA5488 ←	hypothetical protein
6183755	G→C		0.233					intergenic (+235/+29)	PA5492 → / ← polA	ribosome biogenesis GTP‑binding protein YsxC/DNA polymerase I
6241671	G→A						0.163	intergenic (+178/‑180)	PA5547 → / → PA5548	hypothetical protein/major facilitator superfamily transporter
6241692	G→A				0.198		0.142	intergenic (+199/‑159)	PA5547 → / → PA5548	hypothetical protein/major facilitator superfamily transporter

## Sheet: Supplementary Data S2
Supplementary Data S2. Genetic variants detected in 3 and 42 d non-adapted populations. In the annotation column blue and green represent non-synonymous and synonymous mutations respectively with affected base changes highlighted in red. The horizontal bars and the percentages represent the frequency of mutations in each replicate. Arrows in the gene column represent the orientation of the gene.
position	mutation	3NA01	3NA02	3NA03	42NA01	42NA02	42NA03	annotation	gene	description
13212	T→G	0.218						N75T (AAC→ACC)	glyQ ←	glycine‑‑tRNA ligase subunit alpha
41258	T→C			0.25				L49P (CTC→CCC)	PA0040 →	hypothetical protein
41276	A→G					0.29		K55R (AAG→AGG)	PA0040 →	hypothetical protein
58272	A→C						0.133	V108G (GTC→GGC)	PA0043 ←	hypothetical protein
58762	A→G	0.209						intergenic (‑168/‑24)	PA0043 ← / → exoT	hypothetical protein/exoenzyme T
58765	C→A	0.253	0.145		0.189			intergenic (‑171/‑21)	PA0043 ← / → exoT	hypothetical protein/exoenzyme T
58767	T→A	0.176						intergenic (‑173/‑19)	PA0043 ← / → exoT	hypothetical protein/exoenzyme T
58770	G→A				0.193			intergenic (‑176/‑16)	PA0043 ← / → exoT	hypothetical protein/exoenzyme T
64791	C→G			0.36	0.4			intergenic (‑62/‑548)	PA0049 ← / → PA0050	hypothetical protein/hypothetical protein
64834	T→G	0.183	0.186					intergenic (‑105/‑505)	PA0049 ← / → PA0050	hypothetical protein/hypothetical protein
72586	A→G	0.181						K286R (AAG→AGG)	PA0057 →	hypothetical protein
74465	G→C		0.147					G84G (GGC→GGG)	PA0061 ←	hypothetical protein
91238	G→A			0.1				P96L (CCG→CTG)	PA0076 ←	hypothetical protein
98,901:1	+T			0.364				coding (856/1494 nt)	fha1 ←	Fha domain‑containing protein
98,901:2	+G			0.364				coding (856/1494 nt)	fha1 ←	Fha domain‑containing protein
98,901:3	+G			0.364				coding (856/1494 nt)	fha1 ←	Fha domain‑containing protein
98,901:4	+C			0.364				coding (856/1494 nt)	fha1 ←	Fha domain‑containing protein
98,901:5	+T			0.364				coding (856/1494 nt)	fha1 ←	Fha domain‑containing protein
98,901:6	+G			0.364				coding (856/1494 nt)	fha1 ←	Fha domain‑containing protein
138650	T→C				0.263			intergenic (+62/‑168)	PA0118 → / → PA0119	hypothetical protein/C4‑dicarboxylate transporter DctA
138687	A→T					0.199		intergenic (+99/‑131)	PA0118 → / → PA0119	hypothetical protein/C4‑dicarboxylate transporter DctA
165919	C→G					0.206		intergenic (‑182/‑57)	PA0145 ← / → PA0146	hypothetical protein/hypothetical protein
176155	A→G		0.181					intergenic (+47/‑160)	pcaG → / → pcaR	protocatechuate 3,4‑dioxygenase subunit alpha/transcriptional regulator PcaR
183796	G→A	0.129	0.152			0.189		intergenic (+90/‑26)	PA0159 → / → PA0160	transcriptional regulator/hypothetical protein
185005	G→C	0.14						E138Q (GAG→CAG)	opdC →	histidine porin OpdC
189259	A→C					0.204	0.285	Y47S (TAC→TCC)	PA0165 →	hypothetical protein
189277	T→A				0.128			F53Y (TTC→TAC) ‡	PA0165 →	hypothetical protein
189278	C→A		0.18	0.267	0.199			F53L (TTC→TTA) ‡	PA0165 →	hypothetical protein
189283	T→C		0.201					I55T (ATC→ACC)	PA0165 →	hypothetical protein
191760	C→A		0.178					Q22K (CAG→AAG)	PA0167 →	transcriptional regulator
191792	C→G			0.205	0.244			A32A (GCC→GCG)	PA0167 →	transcriptional regulator
191958	A→C		0.156					T88P (ACC→CCC)	PA0167 →	transcriptional regulator
192004	T→C	0.236	0.242				0.265	I103T (ATC→ACC)	PA0167 →	transcriptional regulator
192011	C→A	0.177					0.326	A105A (GCC→GCA)	PA0167 →	transcriptional regulator
193245	A→G	0.227						F143S (TTC→TCC)	PA0169 ←	hypothetical protein
193275	T→G	0.172						D133A (GAC→GCC)	PA0169 ←	hypothetical protein
196962	A→G			0.323	0.247			intergenic (‑214/+49)	PA0172 ← / ← PA0173	hypothetical protein/chemotaxis response regulator protein‑glutamate methylesterase
266787	A→C					0.157		T58P (ACC→CCC)	PA0236 →	transcriptional regulator
291404	T→C					0.233		D634G (GAT→GGT)	PA0260 ←	hypothetical protein
294291	G→C			0.232		0.268		G857G (GGC→GGG)	PA0262 ←	hypothetical protein
294294	A→C		0.148		0.199	0.227		G856G (GGT→GGG)	PA0262 ←	hypothetical protein
306806	C→T	0.159					0.174	F64F (TTC→TTT)	PA0271 →	hypothetical protein
322602	T→G		0.142					V143G (GTG→GGG)	gpuP →	3‑guanidinopropionate transporter
340787	A→T	0.162						I277F (ATT→TTT)	spuE →	spermidine ABC transporter substrate‑binding protein SpuE
349068	G→A	0.189						E7K (GAA→AAA)	PA0308 →	hypothetical protein
354089	C→T				0.161			E125K (GAA→AAA)	PA0314 ←	L‑cysteine ABC transporter protein FliY
371724	T→G		0.136					N37T (AAC→ACC)	rpiA ←	ribose‑5‑phosphate isomerase A
377670	T→G	0.228						T75P (ACC→CCC)	PA0335 ←	hypothetical protein
393862	T→C	0.238					0.237	K148E (AAG→GAG)	PA0351 ←	hypothetical protein
397059	G→T						0.102	T279T (ACC→ACA)	ilvD ←	dihydroxy‑acid dehydratase
411201	A→T				0.164			intergenic (‑267/‑23)	PA0366 ← / → PA0367	coniferyl aldehyde dehydrogenase/transcriptional regulator
411205	G→C	0.158			0.18	0.22		intergenic (‑271/‑19)	PA0366 ← / → PA0367	coniferyl aldehyde dehydrogenase/transcriptional regulator
411215	G→C	0.152						intergenic (‑281/‑9)	PA0366 ← / → PA0367	coniferyl aldehyde dehydrogenase/transcriptional regulator
411224	A→C				0.193	0.175		M1M (ATG→CTG) †	PA0367 →	transcriptional regulator
425846	A→C	0.131						T115P (ACC→CCC)	PA0383 →	hypothetical protein
428,747:1	+G				0.103		0.111	intergenic (‑7/+114)	PA0386 ← / ← PA0387	coproporphyrinogen III oxidase/non‑canonical purine NTP pyrophosphatase
428748	C→G		0.166					intergenic (‑8/+113)	PA0386 ← / ← PA0387	coproporphyrinogen III oxidase/non‑canonical purine NTP pyrophosphatase
428765	C→T	0.165	0.182		0.209	0.223		intergenic (‑25/+96)	PA0386 ← / ← PA0387	coproporphyrinogen III oxidase/non‑canonical purine NTP pyrophosphatase
428770	C→G			0.153				intergenic (‑30/+91)	PA0386 ← / ← PA0387	coproporphyrinogen III oxidase/non‑canonical purine NTP pyrophosphatase
433888	A→G		0.19					intergenic (‑63/+338)	PA0391 ← / ← PA0392	hypothetical protein/hypothetical protein
490886	A→C	0.203	0.255		0.259		0.357	V338G (GTG→GGG)	codB ←	cytosine permease
503096	T→G	0.235						T269P (ACC→CCC)	gcdH ←	glutaryl‑CoA dehydrogenase
510354	T→G	0.225						V165G (GTC→GGC)	PA0451a →	amino acid ABC transporter substrate‑binding protein
510369	A→G	0.321	0.244	0.269		0.233	0.194	E170G (GAG→GGG)	PA0451a →	amino acid ABC transporter substrate‑binding protein
510390	T→G	0.164		0.226			0.13	V177G (GTC→GGC)	PA0451a →	amino acid ABC transporter substrate‑binding protein
512289	G→A				0.204			L168L (CTG→TTG)	PA0454 ←	hypothetical protein
579692	T→G		0.195					T137P (ACC→CCC)	nirS ←	nitrite reductase
579719	T→G				0.169			T128P (ACC→CCC)	nirS ←	nitrite reductase
586268	G→T				0.138			A132A (GCC→GCA)	dnr ←	transcriptional regulator Dnr
590976	T→G	0.268						T143P (ACC→CCC)	PA0532 ←	hypothetical protein
590981	T→G	0.308	0.269	0.288				N141T (AAC→ACC)	PA0532 ←	hypothetical protein
591015	T→G	0.233		0.3				T130P (ACC→CCC)	PA0532 ←	hypothetical protein
597343	A→G			0.121				I46T (ATT→ACT)	dsbB ←	disulfide bond formation protein
609965	T→G			0.352				Y12S (TAC→TCC)	PA0550 ←	hypothetical protein
609980	T→G	0.266						N7T (AAC→ACC)	PA0550 ←	hypothetical protein
610023	A→G						0.272	intergenic (‑24/‑191)	PA0550 ← / → epd	hypothetical protein/D‑erythrose 4‑phosphate dehydrogenase
615421	A→G						0.244	I63T (ATC→ACC)	PA0557 ←	hypothetical protein
615429	A→T			0.15			0.187	G60G (GGT→GGA)	PA0557 ←	hypothetical protein
628399	T→G		0.24					H91P (CAC→CCC)	PA0573 ←	hypothetical protein
675170	A→G	0.187						intergenic (+144/‑220)	PA0613 → / → PA0614	hypothetical protein/hypothetical protein
675204	C→T			0.154				intergenic (+178/‑186)	PA0613 → / → PA0614	hypothetical protein/hypothetical protein
680638	C→G	0.127						S606R (AGC→AGG)	PA0620 →	bacteriophage protein
680678	T→G	0.206	0.209			0.17		W620G (TGG→GGG)	PA0620 →	bacteriophage protein
680687	G→T		0.171					V623F (GTC→TTC)	PA0620 →	bacteriophage protein
680690	A→C		0.225					T624P (ACT→CCT)	PA0620 →	bacteriophage protein
680694	G→C		0.22			0.245		C625S (TGC→TCC)	PA0620 →	bacteriophage protein
702645	A→C				0.181			L39F (TTA→TTC)	PA0647 →	hypothetical protein
709179	A→G	0.202	0.225					S2P (TCC→CCC)	PA0655 ←	2‑nonaprenyl‑3‑methyl‑6‑methoxy‑1,4‑benzoquinol hydroxylase
709185	C→G		0.142					intergenic (‑3/+97)	PA0655 ← / ← PA0656	2‑nonaprenyl‑3‑methyl‑6‑methoxy‑1,4‑benzoquinol hydroxylase/HIT family protein
709196	A→G		0.214					intergenic (‑14/+86)	PA0655 ← / ← PA0656	2‑nonaprenyl‑3‑methyl‑6‑methoxy‑1,4‑benzoquinol hydroxylase/HIT family protein
709204	G→A		0.154					intergenic (‑22/+78)	PA0655 ← / ← PA0656	2‑nonaprenyl‑3‑methyl‑6‑methoxy‑1,4‑benzoquinol hydroxylase/HIT family protein
709237	C→T	0.105						intergenic (‑55/+45)	PA0655 ← / ← PA0656	2‑nonaprenyl‑3‑methyl‑6‑methoxy‑1,4‑benzoquinol hydroxylase/HIT family protein
709539	G→A	0.145						H28Y (CAC→TAC)	PA0656 ←	HIT family protein
709553	T→C	0.226						E23G (GAA→GGA)	PA0656 ←	HIT family protein
709586	T→C			0.318				E12G (GAA→GGA)	PA0656 ←	HIT family protein
734358	T→G						0.236	V67G (GTG→GGG)	vreA →	hypothetical protein
748997	T→G		0.242					G112G (GGT→GGG)	PA0689 →	hypothetical protein
749017	A→T	0.143			0.283	0.267	0.163	Y119F (TAC→TTC)	PA0689 →	hypothetical protein
749024	G→A	0.183					0.208	K121K (AAG→AAA)	PA0689 →	hypothetical protein
749028	G→C				0.3			D123H (GAT→CAT)	PA0689 →	hypothetical protein
783960	A→G		0.184				0.284	intergenic (‑127/‑213)	PA0712 ← / → PA0713	hypothetical protein/hypothetical protein
783975	A→C		0.17					intergenic (‑142/‑198)	PA0712 ← / → PA0713	hypothetical protein/hypothetical protein
783984	G→A						0.264	intergenic (‑151/‑189)	PA0712 ← / → PA0713	hypothetical protein/hypothetical protein
783991	A→G		0.179					intergenic (‑158/‑182)	PA0712 ← / → PA0713	hypothetical protein/hypothetical protein
792910	G→T				0.12			G92C (GGC→TGC)	PA0725 →	hypothetical protein
792920	A→C					0.222		Q95P (CAG→CCG)	PA0725 →	hypothetical protein
794359	T→G	0.157	0.229					intergenic (+88/‑142)	PA0726 → / → PA0727	hypothetical protein/hypothetical protein
794378	C→G					0.159		intergenic (+107/‑123)	PA0726 → / → PA0727	hypothetical protein/hypothetical protein
794395	A→G	0.133			0.203			intergenic (+124/‑106)	PA0726 → / → PA0727	hypothetical protein/hypothetical protein
794612	C→T	0.205	0.101	0.233	0.121	0.154		L38L (CTG→TTG)	PA0727 →	hypothetical protein
795776	C→A	0.127	0.141	0.156	0.117	0.146	0.236	R426R (CGG→AGG) ‡	PA0727 →	hypothetical protein
795777	G→A	0.146	0.145	0.163	0.122	0.154	0.25	R426Q (CGG→CAG) ‡	PA0727 →	hypothetical protein
795781	G→A	0.132	0.143	0.159	0.118	0.15	0.245	G427G (GGG→GGA)	PA0727 →	hypothetical protein
804270	G→T		0.144					intergenic (‑122/‑111)	PA0736 ← / → PA0736a	hypothetical protein/hypothetical protein
804297	C→G	0.191	0.222		0.222			intergenic (‑149/‑84)	PA0736 ← / → PA0736a	hypothetical protein/hypothetical protein
821138	T→C	0.295			0.284	0.33		I79V (ATC→GTC)	PA0752 ←	hypothetical protein
827369	C→G					0.233		intergenic (‑70/+31)	PA0758 ← / ← PA0759	hypothetical protein/hypothetical protein
827396	A→T	0.151						intergenic (‑97/+4)	PA0758 ← / ← PA0759	hypothetical protein/hypothetical protein
831992	C→G	0.268						L27V (CTC→GTC)	mucA →	sigma factor AlgU negative regulator MucA
832487	G→A			0.22				E192K (GAA→AAA)	mucA →	sigma factor AlgU negative regulator MucA
832516	A→C	0.232						T4P (ACC→CCC)	mucB →	sigma factor AlgU regulator MucB
832528	C→T	0.212		0.299				L8F (CTT→TTT)	mucB →	sigma factor AlgU regulator MucB
832554	T→C	0.192						V16V (GTT→GTC)	mucB →	sigma factor AlgU regulator MucB
833490	C→T			0.107				P13S (CCG→TCG)	mucC →	positive regulator for alginate biosynthesis MucC
839471	G→C		0.12					R22P (CGC→CCC)	era →	GTPase Era
848360	C→A	0.174		0.205			0.179	intergenic (‑168/‑23)	PA0779 ← / → pruR	ATP‑dependent protease/proline utilization regulator
850853	A→C	0.214						V156G (GTG→GGG)	PA0781 ←	hypothetical protein
862572	C→T		0.243			0.414		E243E (GAG→GAA)	PA0788 ←	hypothetical protein
862588	A→C	0.135						L238R (CTG→CGG)	PA0788 ←	hypothetical protein
862592	T→G		0.182					T237P (ACC→CCC)	PA0788 ←	hypothetical protein
869338	T→G						0.162	T265P (ACC→CCC)	PA0793 ←	hypothetical protein
899935	A→G	0.23						I77I (ATT→ATC)	PA0825 ←	hypothetical protein
903703	A→C	0.148						T4T (ACA→ACC)	PA0829 →	hydrolase
920914	A→G	0.153			0.277	0.212		N179N (AAT→AAC)	plcH ←	hemolytic phospholipase C
934946	C→G					0.289		L105F (TTG→TTC)	PA0855 ←	hypothetical protein
935377	C→T		0.166					intergenic (‑117/‑50)	PA0855 ← / → PA0856	hypothetical protein/hypothetical protein
935411	C→T	0.161	0.132					intergenic (‑151/‑16)	PA0855 ← / → PA0856	hypothetical protein/hypothetical protein
945367	A→C				0.22			L49R (CTG→CGG)	PA0864 ←	transcriptional regulator
945381	G→C				0.225			S44S (TCC→TCG)	PA0864 ←	transcriptional regulator
957669	T→C		0.177					E173G (GAA→GGA)	PA0875 ←	hypothetical protein
962025	T→G		0.266					L219R (CTG→CGG)	PA0879 →	acyl‑CoA dehydrogenase
962031	T→C		0.331					I221T (ATC→ACC)	PA0879 →	acyl‑CoA dehydrogenase
970135	G→T						0.105	G156C (GGC→TGC)	acsA →	acetyl‑CoA synthetase
994329	A→C		0.122					S63R (AGT→CGT)	PA0910 →	hypothetical protein
995380	A→T	0.289	0.145					M111K (ATG→AAG)	PA0912 ←	hypothetical protein
999402	T→G	0.254				0.237		N122T (AAC→ACC)	PA0916 ←	ribosomal protein S12 methylthiotransferase RimO
1001073	T→G			0.272				V354G (GTG→GGG)	kup →	potassium transport system protein kup
1,045,972:1	+G		0.13	0.125	0.107	0.194	0.121	coding (141/630 nt)	PA0959 →	hypothetical protein
1080863	T→G	0.112						V4G (GTC→GGC)	pqsC →	hypothetical protein
1088054	A→G		0.203			0.235		E71G (GAG→GGG)	nadA →	quinolinate synthetase
1114977	A→G				0.334			G68G (GGA→GGG)	PA1028 →	oxidoreductase
1134267	A→C		0.238					T82P (ACC→CCC)	PA1047 →	esterase
1167283	G→C	0.172			0.134			intergenic (+13/‑205)	flgE → / → flgF	flagellar hook protein FlgE/flagellar basal body rod protein FlgF
1167293	G→C	0.132		0.226	0.197	0.301		intergenic (+23/‑195)	flgE → / → flgF	flagellar hook protein FlgE/flagellar basal body rod protein FlgF
1167300	G→C		0.159	0.233	0.206	0.337		intergenic (+30/‑188)	flgE → / → flgF	flagellar hook protein FlgE/flagellar basal body rod protein FlgF
1167305	G→A		0.103		0.131			intergenic (+35/‑183)	flgE → / → flgF	flagellar hook protein FlgE/flagellar basal body rod protein FlgF
1167310	T→C					0.293		intergenic (+40/‑178)	flgE → / → flgF	flagellar hook protein FlgE/flagellar basal body rod protein FlgF
1167330	T→C		0.165		0.166	0.218		intergenic (+60/‑158)	flgE → / → flgF	flagellar hook protein FlgE/flagellar basal body rod protein FlgF
1167340	T→G	0.148						intergenic (+70/‑148)	flgE → / → flgF	flagellar hook protein FlgE/flagellar basal body rod protein FlgF
1170893	C→T						0.207	Q358* (CAG→TAG)	flgI →	flagellar basal body P‑ring protein
1176326	A→G				0.172			K238R (AAG→AGG)	PA1088 →	hypothetical protein
1176328	C→G				0.174			R239G (CGT→GGT)	PA1088 →	hypothetical protein
1193317	C→T						0.306	Q305* (CAG→TAG)	fliF →	flagellar MS‑ring protein
1212677	C→G	0.162						intergenic (‑106/+40)	PA1118 ← / ← yfiB	hypothetical protein/hypothetical protein
1216534	T→G	0.245						intergenic (‑94/‑137)	PA1123 ← / → dgt	hypothetical protein/deoxyguanosinetriphosphate triphosphohydrolase
1221487	A→G						0.238	E248G (GAG→GGG)	PA1128 →	transcriptional regulator
1221655	G→A		0.153					*304* (TGA→TAA)	PA1128 →	transcriptional regulator
1226226	A→G	0.266	0.16	0.241				F18S (TTC→TCC)	PA1134 ←	hypothetical protein
1226231	A→G	0.257						P16P (CCT→CCC)	PA1134 ←	hypothetical protein
1226263	C→T	0.196		0.139				E6K (GAA→AAA)	PA1134 ←	hypothetical protein
1229321	G→A		0.154				0.21	intergenic (‑123/‑23)	PA1137 ← / → PA1138	oxidoreductase/transcriptional regulator
1242602	T→G	0.223						intergenic (‑102/+148)	toxA ← / ← PA1149	exotoxin A/hypothetical protein
1242622	A→G		0.282		0.299			intergenic (‑122/+128)	toxA ← / ← PA1149	exotoxin A/hypothetical protein
1242627	A→G	0.189	0.313				0.289	intergenic (‑127/+123)	toxA ← / ← PA1149	exotoxin A/hypothetical protein
1242639	A→T		0.248		0.179			intergenic (‑139/+111)	toxA ← / ← PA1149	exotoxin A/hypothetical protein
1258077	T→G			0.11				intergenic (+96/+10)	PA1159 → / ← PA1160	cold‑shock protein/hypothetical protein
1260492	T→A		0.113					intergenic (‑50/+65)	dapE ← / ← ndvB	succinyl‑diaminopimelate desuccinylase/glycosyl transferase
1260537	T→C		0.229					intergenic (‑95/+20)	dapE ← / ← ndvB	succinyl‑diaminopimelate desuccinylase/glycosyl transferase
1272731	G→A			0.236				F22F (TTC→TTT)	napC ←	cytochrome C protein NapC
1281416	T→A	0.119						I536N (ATC→AAC)	PA1181 →	sensor protein
1281439	C→T	0.162						R544C (CGC→TGC)	PA1181 →	sensor protein
1285900	A→T		0.213	0.284	0.188			*297K (TAA→AAA)	PA1184 ←	transcriptional regulator
1287878	A→C		0.279					Y88S (TAC→TCC)	PA1186 →	hypothetical protein
1318590	C→A			0.119				V309F (GTC→TTC)	PA1217 ←	2‑isopropylmalate synthase
1326999	G→C		0.153					intergenic (‑60/‑25)	PA1223 ← / → PA1224	transcriptional regulator/NAD(P)H dehydrogenase
1329397	C→G					0.227		A69G (GCG→GGG)	PA1227 →	hypothetical protein
1336769	C→T	0.207	0.153					K391K (AAG→AAA)	PA1236 ←	major facilitator superfamily transporter
1336781	C→T	0.156						K387K (AAG→AAA)	PA1236 ←	major facilitator superfamily transporter
1382261	G→C				0.268			R153P (CGG→CCG)	PA1271 →	tonB‑dependent receptor
1382404	A→G	0.183	0.261			0.293		I201V (ATC→GTC)	PA1271 →	tonB‑dependent receptor
1401185	A→C						0.252	G2G (GGT→GGG)	PA1289 ←	hypothetical protein
1401249	T→G			0.25				intergenic (‑59/+163)	PA1289 ← / ← PA1290	hypothetical protein/transcriptional regulator
1401251	G→C			0.208	0.342			intergenic (‑61/+161)	PA1289 ← / ← PA1290	hypothetical protein/transcriptional regulator
1408446	(GTG)14→13					0.117		coding (484‑486/981 nt)	PA1297 ←	metal transporter
1419580	T→G		0.174	0.227				E193D (GAA→GAC)	PA1309 ←	transcriptional regulator
1436518	A→C		0.172					intergenic (+121/‑145)	PA1324 → / → PA1325	hypothetical protein/hypothetical protein
1436615	T→G		0.283			0.247		intergenic (+218/‑48)	PA1324 → / → PA1325	hypothetical protein/hypothetical protein
1436617	C→T		0.209					intergenic (+220/‑46)	PA1324 → / → PA1325	hypothetical protein/hypothetical protein
1436624	C→T		0.228	0.264				intergenic (+227/‑39)	PA1324 → / → PA1325	hypothetical protein/hypothetical protein
1444703	G→A		0.179					intergenic (‑252/+17)	PA1331 ← / ← PA1332	hypothetical protein/hypothetical protein
1444717	A→C		0.284					intergenic (‑266/+3)	PA1331 ← / ← PA1332	hypothetical protein/hypothetical protein
1444726	G→A		0.159					F182F (TTC→TTT)	PA1332 ←	hypothetical protein
1444729	A→C		0.312					G181G (GGT→GGG)	PA1332 ←	hypothetical protein
1444748	T→G	0.179	0.255					Q175P (CAG→CCG)	PA1332 ←	hypothetical protein
1444754	G→A					0.193		S173F (TCC→TTC)	PA1332 ←	hypothetical protein
1444756	A→C	0.242	0.23	0.275				G172G (GGT→GGG)	PA1332 ←	hypothetical protein
1449629	A→G				0.224			F274S (TTC→TCC)	PA1336 ←	two‑component sensor
1477228	T→G		0.143					L282R (CTG→CGG)	PA1365 →	siderophore receptor
1484468	G→C					0.103		E191Q (GAG→CAG)	PA1370 →	hypothetical protein
1500747	T→G	0.243						G645G (GGT→GGG)	PA1382 →	type II secretion system protein
1500750	C→G	0.162						G646G (GGC→GGG)	PA1382 →	type II secretion system protein
1500788	C→T	0.15						S659F (TCC→TTC)	PA1382 →	type II secretion system protein
1509655	G→C	0.251	0.174					E32Q (GAG→CAG) ‡	PA1389 →	glycosyl transferase family protein
1509656	A→C		0.176					E32A (GAG→GCG) ‡	PA1389 →	glycosyl transferase family protein
1509662	A→C	0.175						Q34P (CAA→CCA)	PA1389 →	glycosyl transferase family protein
1563993	C→T				0.142			G9G (GGC→GGT)	PA1436 →	resistance‑nodulation‑cell division (RND) efflux transporter
1579542	T→G	0.185						V235G (GTG→GGG)	PA1451 →	hypothetical protein
1581078	C→T					0.136		A253V (GCA→GTA)	flhA →	flagellar biosynthesis protein FlhA
1601999	T→G		0.123					intergenic (‑106/‑180)	PA1474 ← / → ccmA	hypothetical protein/cytochrome c biogenesis ATP‑binding export protein CcmA
1602013	A→T		0.116					intergenic (‑120/‑166)	PA1474 ← / → ccmA	hypothetical protein/cytochrome c biogenesis ATP‑binding export protein CcmA
1610814	A→C		0.152					T24P (ACC→CCC)	PA1485 →	amino acid permease
1634595	G→A		0.185					intergenic (‑103/‑133)	PA1504 ← / → moaA2	transcriptional regulator/cyclic pyranopterin monophosphate synthase
1647916	T→G		0.194					T62P (ACC→CCC)	alc ←	allantoicase
1649805	G→T		0.258	0.262	0.232	0.311		intergenic (‑250/‑123)	PA1517 ← / → PA1518	hypothetical protein/5‑hydroxyisourate hydrolase
1649807	A→T		0.155	0.211		0.26		intergenic (‑252/‑121)	PA1517 ← / → PA1518	hypothetical protein/5‑hydroxyisourate hydrolase
1649815	C→T					0.229		intergenic (‑260/‑113)	PA1517 ← / → PA1518	hypothetical protein/5‑hydroxyisourate hydrolase
1649831	A→T					0.197		intergenic (‑276/‑97)	PA1517 ← / → PA1518	hypothetical protein/5‑hydroxyisourate hydrolase
1649836	G→T					0.233		intergenic (‑281/‑92)	PA1517 ← / → PA1518	hypothetical protein/5‑hydroxyisourate hydrolase
1649840	C→T					0.17		intergenic (‑285/‑88)	PA1517 ← / → PA1518	hypothetical protein/5‑hydroxyisourate hydrolase
1704647	T→C			0.19				D42D (GAT→GAC)	PA1564 →	sulfurtransferase TusA
1712745	G→A	0.178	0.208					intergenic (‑47/‑163)	PA1571 ← / → PA1572	hypothetical protein/hypothetical protein
1715098	G→A		0.147					intergenic (‑39/+56)	PA1574 ← / ← PA1575	hypothetical protein/hypothetical protein
1717377	A→G	0.23	0.198			0.367		E80G (GAG→GGG)	PA1578 →	hypothetical protein
1717387	C→G	0.187						G83G (GGC→GGG)	PA1578 →	hypothetical protein
1717390	T→G	0.177						G84G (GGT→GGG)	PA1578 →	hypothetical protein
1717394	C→T	0.19						L86F (CTC→TTC)	PA1578 →	hypothetical protein
1724368	G→C				0.19			R42P (CGC→CCC)	sucA →	2‑oxoglutarate dehydrogenase subunit E1
1724377	T→C	0.198			0.254			F45S (TTC→TCC)	sucA →	2‑oxoglutarate dehydrogenase subunit E1
1734003	C→T			0.238				intergenic (+145/‑1)	braB → / → PA1591	branched‑chain amino acid transporter/hypothetical protein
1751097	C→T	0.187						E142K (GAA→AAA)	PA1608 ←	chemotaxis transducer
1753485	T→G	0.261						intergenic (‑67/+122)	fabA ← / ← PA1611	3‑hydroxydecanoyl‑ACP dehydratase/sensor/response regulator hybrid protein
1845282	C→T			0.254				E146K (GAA→AAA)	pscO ←	translocation protein in type III secretion
1856058	A→G	0.253						E66G (GAG→GGG)	exsC →	exoenzyme S synthesis protein ExsC
1856063	A→G					0.456		I68V (ATC→GTC)	exsC →	exoenzyme S synthesis protein ExsC
1869592	T→G	0.264			0.254			Y391S (TAC→TCC)	mucR ←	signaling protein
1890821	A→T		0.184					I332N (ATC→AAC)	PA1750 ←	phospho‑2‑dehydro‑3‑deoxyheptonate aldolase
1896475	A→G		0.237			0.297		I7I (ATT→ATC)	cysH ←	phosphoadenosine phosphosulfate reductase
1896480	T→G		0.23	0.201				T6P (ACC→CCC)	cysH ←	phosphoadenosine phosphosulfate reductase
1896490	C→G					0.297		L2L (CTG→CTC)	cysH ←	phosphoadenosine phosphosulfate reductase
1896510	C→A		0.18					intergenic (‑15/‑120)	cysH ← / → thrH	phosphoadenosine phosphosulfate reductase/phosphoserine phosphatase
1904983	T→G	0.212						intergenic (+67/‑12)	PA1761 → / → PA1762	hypothetical protein/hypothetical protein
1905009	G→T	0.169						L5F (TTG→TTT)	PA1762 →	hypothetical protein
1922106	A→T					0.174		E311D (GAA→GAT)	oprF →	outer membrane porin F
1922123	C→T					0.154		A317V (GCT→GTT)	oprF →	outer membrane porin F
1982883	A→G		0.182					Q60R (CAG→CGG)	PA1823 →	NADH pyrophosphatase
1984918	T→G		0.259					V177G (GTG→GGG)	PA1825 →	hypothetical protein
1984925	C→T	0.194						F179F (TTC→TTT)	PA1825 →	hypothetical protein
1986859	T→G					0.195		intergenic (+31/+130)	PA1827 → / ← PA1828	short‑chain dehydrogenase/short‑chain dehydrogenase
1987819	G→T					0.187		Q345K (CAG→AAG)	PA1829 ←	hypothetical protein
2004717	T→G	0.182				0.322		N59T (AAC→ACC)	PA1845 ←	hypothetical protein
2005135	C→G						0.227	intergenic (‑243/‑119)	PA1845 ← / → cti	hypothetical protein/cis/trans isomerase
2005488	G→A		0.161		0.23			E79K (GAA→AAA)	cti →	cis/trans isomerase
2026854	C→G		0.182					A373G (GCG→GGG)	PA1866 →	hypothetical protein
2026857	T→G		0.356	0.236				V374G (GTA→GGA)	PA1866 →	hypothetical protein
2026866	A→G	0.229						D377G (GAC→GGC)	PA1866 →	hypothetical protein
2026901	A→G	0.187						M389V (ATG→GTG)	PA1866 →	hypothetical protein
2032167	C→G				0.304			G60G (GGC→GGG)	PA1870 →	hypothetical protein
2037346	T→C		0.239					V302V (GTT→GTC)	PA1874 →	hypothetical protein
2038540	T→C	0.237			0.301			N700N (AAT→AAC)	PA1874 →	hypothetical protein
2044445	A→G				0.13			Q200R (CAG→CGG)	PA1875 →	hypothetical protein
2064854	C→A		0.174	0.344				*231L (TGA→TTA)	PA1894 ←	hypothetical protein
2065586	G→T			0.108				D394E (GAC→GAA)	PA1895 ←	hypothetical protein
2069053	A→T		0.128					intergenic (‑325/‑437)	PA1897 ← / → qscR	hypothetical protein/quorum‑sensing control repressor
2069065	C→G		0.164					intergenic (‑337/‑425)	PA1897 ← / → qscR	hypothetical protein/quorum‑sensing control repressor
2071392	C→T		0.169					R62C (CGT→TGT)	phzB2 →	phenazine biosynthesis protein PhzB
2071406	G→A	0.146	0.148	0.166				K66K (AAG→AAA)	phzB2 →	phenazine biosynthesis protein PhzB
2081833	C→T	0.174		0.164				intergenic (‑21/+20)	PA1909 ← / ← femA	hypothetical protein/ferric‑mycobactin receptor FemA
2081837	T→G		0.168	0.204				intergenic (‑25/+16)	PA1909 ← / ← femA	hypothetical protein/ferric‑mycobactin receptor FemA
2081839	A→T	0.134	0.116	0.143		0.248		intergenic (‑27/+14)	PA1909 ← / ← femA	hypothetical protein/ferric‑mycobactin receptor FemA
2081848	C→G	0.224	0.198					intergenic (‑36/+5)	PA1909 ← / ← femA	hypothetical protein/ferric‑mycobactin receptor FemA
2081851	A→G			0.319				intergenic (‑39/+2)	PA1909 ← / ← femA	hypothetical protein/ferric‑mycobactin receptor FemA
2092391	G→A		0.18					S287F (TCC→TTC)	PA1918 ←	hypothetical protein
2092406	T→C			0.34				E282G (GAA→GGA)	PA1918 ←	hypothetical protein
2115056	T→G	0.181	0.186	0.441				V624G (GTG→GGG)	PA1933 →	hydroxylase large subunit
2115058	A→G		0.254					I625V (ATC→GTC)	PA1933 →	hydroxylase large subunit
2115098	T→G		0.189	0.274				V638G (GTG→GGG)	PA1933 →	hydroxylase large subunit
2115101	T→G		0.184					V639G (GTC→GGC)	PA1933 →	hydroxylase large subunit
2116146	G→A			0.168				E88K (GAA→AAA)	PA1934 →	hypothetical protein
2127436	C→T	0.185	0.198					E20K (GAA→AAA)	PA1943 ←	hypothetical protein
2171649	C→T	0.13		0.197				intergenic (+141/‑216)	exaC → / → pqqA	NAD+ dependent aldehyde dehydrogenase ExaC/coenzyme PQQ synthesis protein A
2171658	G→C	0.138						intergenic (+150/‑207)	exaC → / → pqqA	NAD+ dependent aldehyde dehydrogenase ExaC/coenzyme PQQ synthesis protein A
2194013	G→A	0.167						intergenic (‑24/+45)	PA2005 ← / ← PA2006	transcriptional regulator/major facilitator superfamily transporter
2204959	G→T			0.125				H37N (CAC→AAC)	liuB ←	methylcrotonyl‑CoA carboxylase subunit beta
2220522	T→G					0.321		V83G (GTG→GGG)	PA2029 →	hypothetical protein
2220558	A→G					0.248		E95G (GAG→GGG)	PA2029 →	hypothetical protein
2238512	A→G						0.222	intergenic (‑146/+29)	PA2044 ← / ← PA2045	hypothetical protein/membrane protein insertion efficiency factor
2238533	C→T		0.179					intergenic (‑167/+8)	PA2044 ← / ← PA2045	hypothetical protein/membrane protein insertion efficiency factor
2238547	G→T				0.192			G85G (GGC→GGA)	PA2045 ←	membrane protein insertion efficiency factor
2255799	T→G	0.26						G57G (GGT→GGG)	PA2059 →	ABC transporter permease
2265556	G→C	0.123						P70R (CCG→CGG)	PA2066 ←	hypothetical protein
2268780	T→G					0.217		T195P (ACC→CCC)	PA2069 ←	carbamoyl transferase
2271658	C→G	0.22						R176P (CGC→CCC)	PA2070 ←	hypothetical protein
2271676	A→C		0.205					V170G (GTG→GGG)	PA2070 ←	hypothetical protein
2277611	T→C		0.238				0.406	V20V (GTT→GTC)	PA2073 →	transporter membrane subunit
2286919	T→G	0.205						T107P (ACC→CCC)	PA2078 ←	hypothetical protein
2296771	G→C					0.259		A114P (GCC→CCC)	PA2087 →	hypothetical protein
2308115	C→A	0.119						N53K (AAC→AAA)	PA2097 →	flavin‑binding monooxygenase
2315280	T→G			0.2				C257G (TGC→GGC)	PA2103 →	molybdopterin biosynthesis protein MoeB
2315303	T→C						0.325	N264N (AAT→AAC)	PA2103 →	molybdopterin biosynthesis protein MoeB
2324151	C→G		0.131					P211P (CCG→CCC)	opdO ←	pyroglutatmate porin OpdO
2340936	G→A	0.291			0.204			A235A (GCC→GCT)	PA2127 ←	hypothetical protein
2391478	A→G				0.111			E177G (GAG→GGG)	PA2167 →	hypothetical protein
2410121	G→A		0.195					K95K (AAG→AAA)	PA2190 →	hypothetical protein
2416283	T→G		0.263	0.257				intergenic (+38/‑93)	PA2196 → / → PA2197	transcriptional regulator/hypothetical protein
2416321	G→T			0.228				intergenic (+76/‑55)	PA2196 → / → PA2197	transcriptional regulator/hypothetical protein
2423615	A→G		0.15				0.261	L4P (CTC→CCC)	PA2204 ←	ABC transporter
2453146	T→C	0.297						intergenic (+6/‑521)	PA2230 → / → pslA	hypothetical protein/biofilm formation protein PslA
2455125	T→C		0.165					I8T (ATC→ACC)	pslB →	biofilm formation protein PslB
2455139	T→C		0.137					S13P (TCC→CCC)	pslB →	biofilm formation protein PslB
2462832	G→C	0.207					0.416	W12C (TGG→TGC)	pslH →	biofilm formation protein PslH
2472528	T→G		0.179					T126P (ACC→CCC)	bkdR ←	Bkd operon transcriptional regulator BkdR
2481003	G→A		0.246					E54K (GAA→AAA)	ansA →	L‑asparaginase I
2522906	G→A		0.191	0.269				intergenic (‑290/+52)	PA2291 ← / ← PA2292	glucose‑sensitive porin/hypothetical protein
2522933	T→G			0.26				intergenic (‑317/+25)	PA2291 ← / ← PA2292	glucose‑sensitive porin/hypothetical protein
2533654	A→C		0.236					V1797G (GTG→GGG)	ambE ←	protein AmbE
2562372	G→A	0.143						intergenic (+258/‑75)	PA2322 → / → PA2323	gluconate permease/glyceraldehyde‑3‑phosphate dehydrogenase
2562410	T→C	0.214						intergenic (+296/‑37)	PA2322 → / → PA2323	gluconate permease/glyceraldehyde‑3‑phosphate dehydrogenase
2562909	G→A			0.244				E155K (GAA→AAA)	PA2323 →	glyceraldehyde‑3‑phosphate dehydrogenase
2592502	C→G	0.155						P140R (CCG→CGG)	PA2346 →	hypothetical protein
2593562	T→G		0.166					V78G (GTG→GGG)	PA2347 →	hypothetical protein
2601174	G→A					0.217		intergenic (‑127/+45)	PA2353 ← / ← PA2354	hypothetical protein/transcriptional regulator
2602407	A→G		0.148					I375T (ATC→ACC)	PA2355 ←	FMNH2‑dependent monooxygenase
2605374	C→T	0.258						intergenic (‑99/+61)	msuE ← / ← PA2358	FMN reductase MsuE/hypothetical protein
2607839	G→C	0.229						P132A (CCG→GCG)	PA2360 ←	hypothetical protein
2652089	G→T						0.154	S261S (TCG→TCT)	pvdO →	pyoverdine biosynthesis protein PvdO
2659433	C→G	0.179						P1904P (CCG→CCC)	pvdD ←	pyoverdine synthetase D
2662971	T→C	0.295						E725G (GAA→GGA)	pvdD ←	pyoverdine synthetase D
2672510	G→C					0.213		A4890G (GCG→GGG)	PA2402 ←	peptide synthase
2672513	A→C					0.192		V4889G (GTG→GGG)	PA2402 ←	peptide synthase
2693697	G→A	0.193						intergenic (+16/+84)	PA2410 → / ← PA2411	hypothetical protein/thioesterase
2693727	C→T	0.22	0.213		0.247		0.302	intergenic (+46/+54)	PA2410 → / ← PA2411	hypothetical protein/thioesterase
2701208	G→A	0.193	0.215	0.216				M1V (GTG→GTA) †	PA2418 →	quercetin 2,3‑dioxygenase
2701222	G→A	0.238	0.17					G6E (GGA→GAA)	PA2418 →	quercetin 2,3‑dioxygenase
2701236	G→C	0.211	0.153	0.183				A11P (GCC→CCC)	PA2418 →	quercetin 2,3‑dioxygenase
2705530	C→T	0.169						intergenic (+233/‑243)	PA2421 → / → PA2422	hypothetical protein/hypothetical protein
2705575	C→T	0.156						intergenic (+278/‑198)	PA2421 → / → PA2422	hypothetical protein/hypothetical protein
2706260	T→A	0.159						intergenic (+173/‑127)	PA2422 → / → PA2423	hypothetical protein/hypothetical protein
2706284	G→A	0.246		0.202		0.201		intergenic (+197/‑103)	PA2422 → / → PA2423	hypothetical protein/hypothetical protein
2706294	G→T	0.174						intergenic (+207/‑93)	PA2422 → / → PA2423	hypothetical protein/hypothetical protein
2706307	G→A	0.266	0.175	0.226		0.293	0.322	intergenic (+220/‑80)	PA2422 → / → PA2423	hypothetical protein/hypothetical protein
2739308	C→G					0.281		L156L (CTC→CTG)	PA2441 →	hypothetical protein
2,740,295:1	+T			0.143	0.107			coding (589/1122 nt)	gcvT2 ←	glycine cleavage system protein T2
2746904	T→C		0.156					E57G (GAG→GGG)	gcvH2 ←	glycine cleavage system protein H
2760949	G→A	0.189	0.131	0.179		0.185	0.202	R135W (CGG→TGG)	PA2461 ←	hypothetical protein
2760959	G→C					0.179		G131G (GGC→GGG)	PA2461 ←	hypothetical protein
2760979	C→A	0.195						D125Y (GAT→TAT)	PA2461 ←	hypothetical protein
2763655	T→C	0.25	0.222					G5050G (GGA→GGG)	PA2462 ←	hypothetical protein
2763662	G→C		0.222					A5048G (GCA→GGA)	PA2462 ←	hypothetical protein
2763665	G→C		0.153					A5047G (GCG→GGG)	PA2462 ←	hypothetical protein
2763669	T→C	0.233						S5046G (AGT→GGT)	PA2462 ←	hypothetical protein
2773916	G→A	0.201	0.185	0.263		0.301		S1630F (TCC→TTC)	PA2462 ←	hypothetical protein
2785608	Δ1 bp						0.105	coding (749/987 nt)	foxR ←	anti‑sigma factor FoxR
2785609	Δ1 bp						0.105	coding (748/987 nt)	foxR ←	anti‑sigma factor FoxR
2789187	G→C		0.157		0.196			A35P (GCC→CCC)	PA2471 →	hypothetical protein
2789190	G→C		0.203					A36P (GCC→CCC)	PA2471 →	hypothetical protein
2789194	A→C		0.186					H37P (CAC→CCC)	PA2471 →	hypothetical protein
2789203	A→G		0.209					E40G (GAA→GGA)	PA2471 →	hypothetical protein
2814767	C→T		0.145			0.254		*172* (TAG→TAA)	PA2496 ←	hypothetical protein
2814769	A→T						0.237	*172K (TAG→AAG)	PA2496 ←	hypothetical protein
2817895	C→G		0.148					G149G (GGC→GGG)	PA2500 →	major facilitator superfamily transporter
2820097	Δ1 bp					0.133		coding (393/1500 nt)	PA2502 ←	hypothetical protein
2866263	C→A			0.105				R415L (CGG→CTG)	PA2539 ←	hypothetical protein
2874693	A→C	0.194	0.216					W291G (TGG→GGG)	PA2543 ←	hypothetical protein
2874700	C→A	0.241						R288S (AGG→AGT)	PA2543 ←	hypothetical protein
2874704	G→C					0.282		A287G (GCG→GGG)	PA2543 ←	hypothetical protein
2874715	G→C	0.244	0.171					V283V (GTC→GTG)	PA2543 ←	hypothetical protein
2874731	C→A		0.188					G278V (GGT→GTT)	PA2543 ←	hypothetical protein
2875605	G→T				0.268			intergenic (‑42/+92)	PA2543 ← / ← PA2544	hypothetical protein/hypothetical protein
2907320	G→A					0.22		L87F (CTC→TTC)	PA2571 ←	two‑component sensor
2907379	T→C		0.217					E67G (GAG→GGG)	PA2571 ←	two‑component sensor
2912205	T→C		0.142					intergenic (‑328/‑20)	alkB1 ← / → PA2575	alkane‑1 monooxygenase/hypothetical protein
2912217	G→C		0.154					intergenic (‑340/‑8)	alkB1 ← / → PA2575	alkane‑1 monooxygenase/hypothetical protein
2912243	T→C		0.213					S7P (TCC→CCC)	PA2575 →	hypothetical protein
2932618	G→C			0.13				A282G (GCC→GGC)	PA2590 ←	hypothetical protein
2954732	C→T	0.191	0.161					intergenic (‑36/+86)	serS ← / ← PA2613	serine‑‑tRNA ligase/recombination factor protein RarA
2954737	C→G	0.217						intergenic (‑41/+81)	serS ← / ← PA2613	serine‑‑tRNA ligase/recombination factor protein RarA
2954740	G→C	0.193						intergenic (‑44/+78)	serS ← / ← PA2613	serine‑‑tRNA ligase/recombination factor protein RarA
2954761	G→C	0.193						intergenic (‑65/+57)	serS ← / ← PA2613	serine‑‑tRNA ligase/recombination factor protein RarA
2965394	G→C		0.155		0.286			S65T (AGC→ACC)	cspD →	cold‑shock protein CspD
2979321	C→A			0.23				G522G (GGC→GGA)	aceA →	isocitrate lyase
2979344	T→C			0.24				F530S (TTC→TCC)	aceA →	isocitrate lyase
2982218	G→A				0.245			intergenic (+37/‑563)	PA2636 → / → nuoA	hypothetical protein/NADH‑quinone oxidoreductase subunit A
2988991	A→C	0.248						N424T (AAC→ACC)	nuoG →	NADH‑quinone oxidoreductase subunit G
2994117	T→A	0.149						V422E (GTG→GAG) ‡	nuoL →	NADH‑quinone oxidoreductase subunit L
2994130	G→C	0.107						L426L (CTG→CTC)	nuoL →	NADH‑quinone oxidoreductase subunit L
2994134	T→G	0.13						S428A (TCG→GCG)	nuoL →	NADH‑quinone oxidoreductase subunit L
3003243	G→A		0.127					intergenic (‑45/‑214)	PA2653 ← / → PA2654	transporter/chemotaxis transducer
3031040	A→C	0.226						V120G (GTA→GGA)	PA2683 ←	serine/threonine dehydratase
3040978	G→C						0.196	G246A (GGC→GCC)	pfeA →	ferric enterobactin receptor
3059785	A→C	0.185						G144G (GGT→GGG)	PA2705 ←	hypothetical protein
3,059,787:1	+C						0.167	coding (430/1182 nt)	PA2705 ←	hypothetical protein
3075397	G→C	0.157	0.152					intergenic (‑179/‑14)	PA2720 ← / → PA2721	hypothetical protein/hypothetical protein
3091964	C→T	0.207						L566L (TTG→TTA)	PA2732 ←	hypothetical protein
3096873	C→T				0.268			A546T (GCC→ACC)	PA2735 ←	restriction‑modification system protein
3096887	C→G	0.107	0.13					R541P (CGC→CCC)	PA2735 ←	restriction‑modification system protein
3096890	A→G		0.14	0.121	0.25			L540S (TTG→TCG)	PA2735 ←	restriction‑modification system protein
3096900	C→T	0.125	0.118	0.125	0.188			D537N (GAC→AAC)	PA2735 ←	restriction‑modification system protein
3111477	T→G			0.282				W193G (TGG→GGG)	endA →	DNA‑specific endonuclease I
3132685	A→C			0.172				G44G (GGT→GGG)	PA2774 ←	hypothetical protein
3133417	C→T				0.252			intergenic (‑159/+32)	PA2775 ← / ← PA2775.1	hypothetical protein/tRNA‑Val
3154470	G→A				0.228		0.206	E297K (GAA→AAA)	tal →	transaldolase B
3154483	A→C						0.293	Y301S (TAC→TCC)	tal →	transaldolase B
3180410	G→T					0.131		T11T (ACC→ACA)	PA2826 ←	glutathione peroxidase
3197718	A→C	0.174						H26P (CAC→CCC)	PA2843 →	aldolase
3268758	C→T				0.27	0.181		F234F (TTC→TTT)	PA2912 →	ABC transporter ATP‑binding protein
3268790	T→C	0.224			0.294			L245P (CTC→CCC)	PA2912 →	ABC transporter ATP‑binding protein
3268792	G→C	0.243		0.327	0.221		0.243	A246P (GCC→CCC)	PA2912 →	ABC transporter ATP‑binding protein
3272429	A→G	0.242						intergenic (‑23/+28)	PA2916 ← / ← PA2917	hypothetical protein/transcriptional regulator
3277320	G→C	0.217						intergenic (‑12/‑89)	PA2921 ← / → PA2922	transcriptional regulator/hydrolase
3277323	T→C	0.167						intergenic (‑15/‑86)	PA2921 ← / → PA2922	transcriptional regulator/hydrolase
3332326	C→T	0.196		0.275		0.307	0.328	intergenic (‑22/‑555)	rluC ← / → rne	ribosomal large subunit pseudouridine synthase C/ribonuclease E
3340000	T→G					0.155		T40P (ACC→CCC)	PA2982 ←	hypothetical protein
3340006	T→G					0.168		T38P (ACC→CCC)	PA2982 ←	hypothetical protein
3342016	G→A	0.134						F344F (TTC→TTT)	PA2984 ←	hypothetical protein
3344037	A→C		0.362					V355G (GTG→GGG)	PA2986 ←	hypothetical protein
3369386	A→G		0.263	0.246				intergenic (‑117/+89)	PA3009 ← / ← PA3010	hypothetical protein/hypothetical protein
3369395	G→C	0.139	0.196					intergenic (‑126/+80)	PA3009 ← / ← PA3010	hypothetical protein/hypothetical protein
3369409	C→T			0.223		0.164		intergenic (‑140/+66)	PA3009 ← / ← PA3010	hypothetical protein/hypothetical protein
3377102	T→C	0.24						L23P (CTC→CCC)	PA3015 →	hypothetical protein
3391180	T→C			0.22				intergenic (‑149/‑28)	PA3026 ← / → PA3027	hypothetical protein/transcriptional regulator
3395297	T→G		0.166					intergenic (+31/+28)	PA3031.1 → / ← snr1	tRNA‑Pro/cytochrome C Snr1
3,398,952:1	+C						0.107	coding (236/933 nt)	PA3036 →	hypothetical protein
3410862	T→G	0.208	0.198					M200R (ATG→AGG)	PA3047 →	D‑alanyl‑D‑alanine carboxypeptidase
3438037	A→C			0.14				V1135G (GTG→GGG)	gdhB ←	NAD‑specific glutamate dehydrogenase
3441599	G→A	0.178	0.14					intergenic (‑159/+114)	gdhB ← / ← PA3069	NAD‑specific glutamate dehydrogenase/hypothetical protein
3441607	C→T		0.164					intergenic (‑167/+106)	gdhB ← / ← PA3069	NAD‑specific glutamate dehydrogenase/hypothetical protein
3459730	A→T				0.146			N68K (AAT→AAA)	gbt ←	glycine betaine transmethylase
3461674	G→C	0.196						A455G (GCG→GGG)	pepN ←	aminopeptidase
3467122	A→C			0.241				H13P (CAC→CCC)	PA3089 →	hypothetical protein
3474983	T→C	0.318						F284S (TTC→TCC)	PA3094 →	transcriptional regulator
3478781	C→G		0.117					E186D (GAG→GAC)	xcpW ←	type II secretion system protein J
3478789	T→G		0.252					T184P (ACC→CCC)	xcpW ←	type II secretion system protein J
3478800	G→C		0.16					A180G (GCG→GGG)	xcpW ←	type II secretion system protein J
3478816	C→T		0.128					E175K (GAA→AAA)	xcpW ←	type II secretion system protein J
3504676	T→G	0.122						H14P (CAC→CCC)	leuC ←	3‑isopropylmalate dehydratase large subunit
3535285	G→A	0.243	0.212		0.216	0.209	0.198	F229F (TTC→TTT)	hisF2 ←	imidazole glycerol phosphate synthase subunit HisF
3547559	C→A	0.135						intergenic (‑632/+130)	wzz ← / ← himD	O‑antigen chain length regulator/integration host factor subunit beta
3547602	G→A	0.143						intergenic (‑675/+87)	wzz ← / ← himD	O‑antigen chain length regulator/integration host factor subunit beta
3547617	T→A	0.131	0.126		0.187			intergenic (‑690/+72)	wzz ← / ← himD	O‑antigen chain length regulator/integration host factor subunit beta
3547622	G→C	0.202		0.227	0.176	0.213		intergenic (‑695/+67)	wzz ← / ← himD	O‑antigen chain length regulator/integration host factor subunit beta
3556238	G→C			0.269				G34G (GGC→GGG)	serC ←	3‑phosphoserine/phosphohydroxythreonine aminotransferase
3556241	C→T		0.216					K33K (AAG→AAA)	serC ←	3‑phosphoserine/phosphohydroxythreonine aminotransferase
3591140	T→G		0.224				0.328	T35P (ACC→CCC)	PA3198 ←	hypothetical protein
3595467	G→C		0.28					L27L (CTG→CTC)	PA3205 →	hypothetical protein
3,595,475:1	(C)8→9				0.133			coding (89/441 nt)	PA3205 →	hypothetical protein
3599963	G→T						0.306	C344F (TGC→TTC)	trkH →	potassium uptake protein TrkH
3599977	G→C	0.195						A349P (GCC→CCC)	trkH →	potassium uptake protein TrkH
3608942	G→C						0.236	intergenic (‑13/‑134)	PA3219 ← / → PA3220	hypothetical protein/transcriptional regulator
3608947	T→G	0.268						intergenic (‑18/‑129)	PA3219 ← / → PA3220	hypothetical protein/transcriptional regulator
3608954	C→T	0.204		0.255	0.199		0.284	intergenic (‑25/‑122)	PA3219 ← / → PA3220	hypothetical protein/transcriptional regulator
3609978	A→C	0.21	0.22					N25T (AAC→ACC)	csaA →	molecular chaperone CsaA
3618522	G→A	0.119						intergenic (‑55/+204)	PA3230 ← / ← PA3231	hypothetical protein/hypothetical protein
3629050	T→G	0.172			0.161	0.213		T184P (ACC→CCC)	PA3241 ←	hypothetical protein
3635338	G→C		0.162					S46R (AGC→AGG)	PA3248 ←	hypothetical protein
3678109	T→G			0.24				T75P (ACC→CCC)	PA3285 ←	ECF subfamily sigma‑70 factor
3705960	A→C	0.171	0.22	0.174				V178G (GTG→GGG)	PA3306 ←	hypothetical protein
3720102	T→C		0.17					intergenic (+45/‑21)	PA3317 → / → PA3318	hypothetical protein/hypothetical protein
3722960	T→C				0.225			intergenic (‑201/+30)	plcN ← / ← PA3320	non‑hemolytic phospholipase C/hypothetical protein
3722981	G→C				0.117			intergenic (‑222/+9)	plcN ← / ← PA3320	non‑hemolytic phospholipase C/hypothetical protein
3722999	T→C	0.297			0.237			G149G (GGA→GGG)	PA3320 ←	hypothetical protein
3738695	C→A				0.108			R362S (CGC→AGC)	PA3328 →	FAD‑dependent monooxygenase
3768157	G→C					0.251	0.246	intergenic (‑299/‑27)	PA3356 ← / → dsdA	hypothetical protein/D‑serine dehydratase
3800478	A→C	0.315					0.265	T94P (ACC→CCC)	nosF →	copper ABC transporter ATP‑binding protein
3823386	A→C	0.241	0.167					V44G (GTG→GGG)	PA3416 ←	pyruvate dehydrogenase E1 component subunit beta
3825529	A→G		0.264	0.406				I82T (ATC→ACC)	ldh ←	leucine dehydrogenase
3851537	C→T					0.199		E89K (GAA→AAA)	PA3445 ←	hypothetical protein
3865131	C→T	0.282		0.254	0.218			intergenic (+5/+150)	PA3457 → / ← PA3458	hypothetical protein/transcriptional regulator
3865135	G→C	0.182						intergenic (+9/+146)	PA3457 → / ← PA3458	hypothetical protein/transcriptional regulator
3865154	A→G		0.18					intergenic (+28/+127)	PA3457 → / ← PA3458	hypothetical protein/transcriptional regulator
3869097	A→G		0.181					E464G (GAA→GGA)	PA3460 →	acetyltransferase
3869100	G→A	0.321						S465N (AGC→AAC)	PA3460 →	acetyltransferase
3870671	T→C				0.138			intergenic (+14/‑124)	PA3461 → / → PA3462	hypothetical protein/sensor/response regulator hybrid protein
3870682	C→G	0.232	0.214	0.384	0.31			intergenic (+25/‑113)	PA3461 → / → PA3462	hypothetical protein/sensor/response regulator hybrid protein
3870687	A→G			0.259	0.281	0.238		intergenic (+30/‑108)	PA3461 → / → PA3462	hypothetical protein/sensor/response regulator hybrid protein
3870689	G→C			0.259				intergenic (+32/‑106)	PA3461 → / → PA3462	hypothetical protein/sensor/response regulator hybrid protein
3,870,691:1	+C	0.103				0.208		intergenic (+34/‑104)	PA3461 → / → PA3462	hypothetical protein/sensor/response regulator hybrid protein
3871585	A→C						0.269	Y264S (TAC→TCC)	PA3462 →	sensor/response regulator hybrid protein
3871593	A→C		0.207					T267P (ACC→CCC)	PA3462 →	sensor/response regulator hybrid protein
3872544	T→C					0.335		S584P (TCC→CCC)	PA3462 →	sensor/response regulator hybrid protein
3872562	A→C	0.226						T590P (ACC→CCC)	PA3462 →	sensor/response regulator hybrid protein
3875073	C→T					0.217		E303K (GAA→AAA)	PA3464 ←	hypothetical protein
3875105	A→C		0.136					M292R (ATG→AGG)	PA3464 ←	hypothetical protein
3878173	(T)5→4						0.105	coding (1201/1341 nt)	PA3466 ←	ATP‑dependent RNA helicase
3883524	A→T	0.156	0.166		0.191		0.273	intergenic (+86/+36)	PA3470 → / ← PA3471	hypothetical protein/NAD‑dependent malic enzyme
3883526	C→A		0.188					intergenic (+88/+34)	PA3470 → / ← PA3471	hypothetical protein/NAD‑dependent malic enzyme
3883538	G→C	0.261	0.201		0.145			intergenic (+100/+22)	PA3470 → / ← PA3471	hypothetical protein/NAD‑dependent malic enzyme
3885831	A→C					0.25		T41P (ACC→CCC)	PA3472 →	hypothetical protein
3892339	C→T		0.184		0.286	0.261		E224K (GAA→AAA)	rhlA ←	rhamnosyltransferase subunit A
3895259	G→A				0.182			intergenic (‑66/‑65)	PA3481 ← / → metG	hypothetical protein/methionine‑‑tRNA ligase
3924502	C→G		0.103					G19R (GGG→CGG)	PA3507 ←	short‑chain dehydrogenase
3926534	T→G				0.175			T82P (ACC→CCC)	PA3510 ←	hypothetical protein
3929007	A→C					0.352		V111G (GTG→GGG)	PA3513 ←	hypothetical protein
3951722	A→C		0.237					V86G (GTG→GGG)	PA3532 ←	hypothetical protein
3962142	G→A	0.153				0.229	0.191	intergenic (+219/‑683)	PA3539 → / → algD	hypothetical protein/GDP‑mannose 6‑dehydrogenase AlgD
3976952	A→G			0.187				E339E (GAA→GAG)	algJ →	alginate o‑acetylase AlgJ
3977176	G→A	0.135						intergenic (+65/‑8)	algJ → / → algF	alginate o‑acetylase AlgJ/alginate o‑acetyltransferase AlgF
3977180	A→C	0.195			0.213		0.344	intergenic (+69/‑4)	algJ → / → algF	alginate o‑acetylase AlgJ/alginate o‑acetyltransferase AlgF
3977188	A→C						0.295	N2T (AAC→ACC)	algF →	alginate o‑acetyltransferase AlgF
3977196	A→C						0.234	T5P (ACC→CCC)	algF →	alginate o‑acetyltransferase AlgF
3987075	G→T			0.125				A66S (GCC→TCC)	arnF →	4‑amino‑4‑deoxy‑L‑arabinose‑phosphoundecaprenol flippase subunit ArnF
3994941	T→C	0.236	0.237		0.294			L68P (CTC→CCC)	fruR →	FruR family transcriptional regulator
3994952	G→A	0.246	0.164	0.176	0.277			E72K (GAA→AAA)	fruR →	FruR family transcriptional regulator
4002358	A→T	0.118		0.313				F415Y (TTC→TAC)	mmsA ←	methylmalonate‑semialdehyde dehydrogenase
4002364	G→T	0.125		0.271				S413* (TCG→TAG)	mmsA ←	methylmalonate‑semialdehyde dehydrogenase
4002382	G→T			0.313				P407H (CCC→CAC)	mmsA ←	methylmalonate‑semialdehyde dehydrogenase
4009141	C→T						0.209	intergenic (‑90/+401)	PA3577 ← / ← PA3578	hypothetical protein/hypothetical protein
4020739	T→G				0.255		0.246	Y394S (TAC→TCC)	PA3588 ←	porin
4026010	T→G	0.127						D255A (GAC→GCC)	PA3592 ←	hypothetical protein
4028328	T→G						0.256	N71T (AAC→ACC)	PA3593 ←	acyl‑CoA dehydrogenase
4028333	G→T						0.2	D69E (GAC→GAA)	PA3593 ←	acyl‑CoA dehydrogenase
4050956	G→A		0.151					E318K (GAA→AAA)	PA3615 →	hypothetical protein
4050981	A→C		0.217	0.349				N326T (AAC→ACC)	PA3615 →	hypothetical protein
4051854	A→G	0.186						S251P (TCC→CCC)	recA ←	recombinase A
4051857	C→A	0.218	0.245					V250F (GTT→TTT)	recA ←	recombinase A
4051864	C→T		0.259				0.17	K247K (AAG→AAA)	recA ←	recombinase A
4051867	C→T	0.202						V246V (GTG→GTA)	recA ←	recombinase A
4051884	T→G		0.255				0.39	T241P (ACC→CCC)	recA ←	recombinase A
4051887	C→T						0.205	E240K (GAA→AAA)	recA ←	recombinase A
4,057,982:1	(CGACCT)1→2				0.336			coding (932/1005 nt)	rpoS ←	RNA polymerase sigma factor RpoS
4,058,124:1	+T					0.147		coding (790/1005 nt)	rpoS ←	RNA polymerase sigma factor RpoS
4058562	C→A					0.135		G118* (GGA→TGA)	rpoS ←	RNA polymerase sigma factor RpoS
4,058,906:1	+A				0.432			coding (8/1005 nt)	rpoS ←	RNA polymerase sigma factor RpoS
4058908	T→G				0.445			A2A (GCA→GCC)	rpoS ←	RNA polymerase sigma factor RpoS
4060887	T→G				0.194	0.169		N163T (AAC→ACC)	surE ←	5'‑nucleotidase SurE
4060893	A→G				0.171			I161T (ATC→ACC)	surE ←	5'‑nucleotidase SurE
4067139	T→G	0.138	0.21					L346W (TTG→TGG)	PA3631 →	hypothetical protein
4071206	C→T			0.213				R428H (CGC→CAC)	pyrG ←	CTP synthetase
4,071,218:1	+T	0.133	0.121	0.111	0.136	0.12		coding (1271/1629 nt)	pyrG ←	CTP synthetase
4071224	Δ1 bp		0.121		0.136	0.115		coding (1265/1629 nt)	pyrG ←	CTP synthetase
4071231	C→T	0.12			0.197			D420N (GAC→AAC)	pyrG ←	CTP synthetase
4072628	G→A				0.121			intergenic (‑140/+31)	pyrG ← / ← PA3638	CTP synthetase/tRNA(Ile)‑lysidine synthase
4115368	T→G				0.255			intergenic (+37/‑100)	PA3674 → / → PA3675	hypothetical protein/hypothetical protein
4115370	C→T		0.162					intergenic (+39/‑98)	PA3674 → / → PA3675	hypothetical protein/hypothetical protein
4118359	C→T	0.187			0.152			E303K (GAA→AAA)	PA3676 ←	resistance‑nodulation‑cell division (RND) efflux transporter
4118394	G→C	0.197						P291R (CCG→CGG)	PA3676 ←	resistance‑nodulation‑cell division (RND) efflux transporter
4134606	G→C					0.256		A6P (GCC→CCC)	lptF →	outer membrane porin F
4134610	T→C						0.256	L7P (CTC→CCC)	lptF →	outer membrane porin F
4141867	C→T		0.269	0.18		0.303		E175K (GAA→AAA)	lysS ←	lysine‑‑tRNA ligase
4152645	A→G			0.295	0.219			L529P (CTC→CCC)	PA3709 ←	major facilitator superfamily transporter
4158139	T→C	0.158				0.313		intergenic (‑318/‑4)	PA3712 ← / → spdH	hypothetical protein/spermidine dehydrogenase SpdH
4190676	A→G		0.205			0.217		Y279Y (TAT→TAC)	xerD ←	site‑specific tyrosine recombinase XerD
4190684	G→C		0.135					Q277E (CAG→GAG)	xerD ←	site‑specific tyrosine recombinase XerD
4190701	C→T					0.131		S271N (AGC→AAC)	xerD ←	site‑specific tyrosine recombinase XerD
4198137	A→G				0.284			S136P (TCC→CCC)	ffh ←	signal recognition particle protein Ffh
4201046	G→C						0.166	intergenic (+98/‑206)	PA3748 → / → PA3749	hypothetical protein/major facilitator superfamily transporter
4201051	T→C						0.217	intergenic (+103/‑201)	PA3748 → / → PA3749	hypothetical protein/major facilitator superfamily transporter
4201053	A→C						0.189	intergenic (+105/‑199)	PA3748 → / → PA3749	hypothetical protein/major facilitator superfamily transporter
4,232,239:1	+C					0.103		intergenic (+11/‑19)	PA3773 → / → PA3774	hypothetical protein/acetylpolyamine aminohydrolase
4232248	G→A				0.313			intergenic (+20/‑10)	PA3773 → / → PA3774	hypothetical protein/acetylpolyamine aminohydrolase
4241663	C→A						0.121	Q211H (CAG→CAT)	PA3782 ←	transcriptional regulator
4257819	C→T						0.195	K453K (AAG→AAA)	PA3799 ←	GTPase Der
4257859	A→C						0.415	V440G (GTA→GGA)	PA3799 ←	GTPase Der
4259751	T→C					0.249		E216G (GAG→GGG)	PA3800 ←	outer membrane protein assembly factor BamB
4263882	T→G		0.177		0.161			T218P (ACC→CCC)	PA3804 ←	hypothetical protein
4264039	A→G		0.122		0.141			H165H (CAT→CAC) ‡	PA3804 ←	hypothetical protein
4264041	G→A		0.124					H165Y (CAT→TAT) ‡	PA3804 ←	hypothetical protein
4,264,053:1	+C		0.113		0.111		0.136	coding (481/1044 nt)	PA3804 ←	hypothetical protein
4264059	Δ1 bp						0.13	coding (475/1044 nt)	PA3804 ←	hypothetical protein
4264061	G→T		0.146					A158D (GCC→GAC)	PA3804 ←	hypothetical protein
4264064	C→T		0.127		0.177			S157N (AGC→AAC)	PA3804 ←	hypothetical protein
4276237	T→G				0.155			N280H (AAC→CAC)	secF ←	preprotein translocase subunit SecF
4284388	C→T		0.13					intergenic (+103/+29)	PA3826 → / ← PA3827	hypothetical protein/hypothetical protein
4284437	G→C		0.131					L350V (CTG→GTG)	PA3827 ←	hypothetical protein
4284519	T→G	0.143						G322G (GGA→GGC)	PA3827 ←	hypothetical protein
4287316	G→C		0.168					A132G (GCG→GGG)	PA3829 ←	hypothetical protein
4288789	A→C					0.213		intergenic (‑183/‑154)	PA3830 ← / → pepA	transcriptional regulator/leucyl aminopeptidase
4307536	G→C		0.225					P91P (CCC→CCG)	PA3846 ←	hypothetical protein
4321302	G→A				0.174	0.183		intergenic (‑482/‑132)	PA3860 ← / → rhl	acyl‑CoA synthetase/ATP‑dependent RNA helicase RhlB
4321313	G→A						0.198	intergenic (‑493/‑121)	PA3860 ← / → rhl	acyl‑CoA synthetase/ATP‑dependent RNA helicase RhlB
4321320	G→A	0.286	0.195	0.257	0.345	0.209		intergenic (‑500/‑114)	PA3860 ← / → rhl	acyl‑CoA synthetase/ATP‑dependent RNA helicase RhlB
4321325	G→C		0.174				0.299	intergenic (‑505/‑109)	PA3860 ← / → rhl	acyl‑CoA synthetase/ATP‑dependent RNA helicase RhlB
4333578	T→G			0.386		0.253		T257P (ACC→CCC)	moaA1 ←	molybdenum cofactor biosynthesis protein A
4353017	A→C			0.25				G362G (GGT→GGG)	nhaP ←	Na+/H+ antiporter NhaP
4358247	T→C				0.221			I277V (ATC→GTC)	PA3892 ←	hypothetical protein
4373812	G→A	0.142				0.175		intergenic (+260/‑126)	prfC → / → PA3904	peptide chain release factor 3/hypothetical protein
4377158	G→A	0.192					0.239	intergenic (+427/+153)	PA3908 → / ← eddB	hypothetical protein/extracelullar DNA degradation protein EddB
4391757	G→A				0.162		0.207	L869L (CTG→TTG)	PA3921 ←	transcriptional regulator
4392841	G→C	0.155						Y507* (TAC→TAG)	PA3921 ←	transcriptional regulator
4392853	G→C	0.196	0.205	0.25				A503A (GCC→GCG)	PA3921 ←	transcriptional regulator
4394652	C→A		0.115					intergenic (‑291/+42)	PA3921 ← / ← PA3922	transcriptional regulator/hypothetical protein
4404525	A→C		0.198					V125G (GTG→GGG)	cioB ←	cyanide insensitive terminal oxidase
4408903	T→C	0.199	0.205	0.257			0.315	intergenic (+169/‑21)	PA3932 → / → PA3933	transcriptional regulator/choline transporter
4408912	A→C	0.164	0.207					intergenic (+178/‑12)	PA3932 → / → PA3933	transcriptional regulator/choline transporter
4408914	G→C	0.212	0.207	0.163			0.24	intergenic (+180/‑10)	PA3932 → / → PA3933	transcriptional regulator/choline transporter
4408918	A→C						0.27	intergenic (+184/‑6)	PA3932 → / → PA3933	transcriptional regulator/choline transporter
4408922	G→C		0.188					intergenic (+188/‑2)	PA3932 → / → PA3933	transcriptional regulator/choline transporter
4408935	G→C	0.145	0.182	0.209				P4P (CCG→CCC)	PA3933 →	choline transporter
4408945	G→C			0.181				G8R (GGT→CGT)	PA3933 →	choline transporter
4414583	T→G		0.312		0.222			Y123S (TAC→TCC)	PA3936 ←	taurine ABC transporter permease
4414596	G→A	0.147						L119L (CTG→TTG)	PA3936 ←	taurine ABC transporter permease
4417557	A→C		0.173					G126G (GGT→GGG)	PA3939 ←	hypothetical protein
4417570	A→C						0.279	V122G (GTG→GGG)	PA3939 ←	hypothetical protein
4417575	G→A	0.187	0.184	0.311	0.173			F120F (TTC→TTT)	PA3939 ←	hypothetical protein
4436754	G→A			0.111				P192L (CCG→CTG)	PA3957 ←	short‑chain dehydrogenase
4440058	T→G		0.179					T752P (ACC→CCC)	PA3961 ←	ATP‑dependent helicase
4450781	G→C						0.153	P33R (CCG→CGG)	PA3971 ←	hypothetical protein
4458664	T→C			0.249				intergenic (+19/‑190)	hemL → / → PA3978	glutamate‑1‑semialdehyde aminotransferase/hypothetical protein
4459761	G→A				0.262			intergenic (‑11/‑118)	PA3979 ← / → PA3980	hypothetical protein/(dimethylallyl)adenosine tRNA methylthiotransferase
4459775	T→A		0.116					intergenic (‑25/‑104)	PA3979 ← / → PA3980	hypothetical protein/(dimethylallyl)adenosine tRNA methylthiotransferase
4459782	C→G		0.199					intergenic (‑32/‑97)	PA3979 ← / → PA3980	hypothetical protein/(dimethylallyl)adenosine tRNA methylthiotransferase
4505958	A→C				0.254			T151P (ACC→CCC)	eutB →	ethanolamine ammonia‑lyase large subunit
4505982	T→C	0.204						S159P (TCC→CCC)	eutB →	ethanolamine ammonia‑lyase large subunit
4529124	C→T	0.223						K152K (AAG→AAA)	PA4045 ←	hypothetical protein
4539292	C→G	0.195						intergenic (‑789/‑247)	nrdR ← / → PA4060	transcriptional regulator NrdR/hypothetical protein
4539297	G→A			0.218				intergenic (‑794/‑242)	nrdR ← / → PA4060	transcriptional regulator NrdR/hypothetical protein
4560266	A→G	0.221			0.286		0.235	intergenic (‑616/+29)	PA4080 ← / ← cupB6	response regulator/fimbrial subunit CupB6
4560269	C→A				0.175			intergenic (‑619/+26)	PA4080 ← / ← cupB6	response regulator/fimbrial subunit CupB6
4570855	A→C	0.15						T254P (ACC→CCC)	PA4087 →	hypothetical protein
4570868	T→C	0.231	0.178					F258S (TTC→TCC)	PA4087 →	hypothetical protein
4574177	T→C	0.21						I146T (ATC→ACC)	hpaA →	4‑hydroxyphenylacetate 3‑monooxygenase large subunit
4579445	A→C	0.271						T398P (ACC→CCC)	PA4096 →	major facilitator superfamily transporter
4613918	A→C	0.204						N127T (AAC→ACC)	hpcD →	5‑carboxymethyl‑2‑hydroxymuconate isomerase
4619546	G→C		0.225					R78P (CGC→CCC)	PA4131 →	iron‑sulfur protein
4619563	T→A		0.131					Y84N (TAT→AAT)	PA4131 →	iron‑sulfur protein
4619568	T→C		0.152					S85S (AGT→AGC)	PA4131 →	iron‑sulfur protein
4648544	A→G	0.238	0.255		0.235		0.215	I7T (ATC→ACC)	PA4154 ←	hypothetical protein
4648554	A→G		0.243					S4P (TCC→CCC)	PA4154 ←	hypothetical protein
4648560	A→G		0.187					S2P (TCC→CCC)	PA4154 ←	hypothetical protein
4662856	A→C		0.184					L219R (CTG→CGG)	PA4167 ←	2,5‑diketo‑D‑gluconate reductase B
4667842	T→C			0.23				intergenic (+74/‑62)	PA4170 → / → PA4171	hypothetical protein/protease
4687731	A→C					0.19		Q27P (CAG→CCG)	pqsL →	monooxygenase
4706493	G→A	0.156						A28A (GCG→GCA)	mexH →	resistance‑nodulation‑cell division (RND) efflux membrane fusion protein
4708751	T→G						0.174	V406G (GTG→GGG)	mexI →	resistance‑nodulation‑cell division (RND) efflux transporter
4714488	A→C	0.241				0.213	0.227	I59L (ATC→CTC)	phzB1 →	phenazine biosynthesis protein
4714497	C→T						0.185	R62C (CGT→TGT)	phzB1 →	phenazine biosynthesis protein
4714512	C→A						0.188	L67I (CTT→ATT)	phzB1 →	phenazine biosynthesis protein
4734213	G→C		0.214					G862G (GGC→GGG)	pchF ←	pyochelin synthetase
4746163	A→C					0.207		H348P (CAC→CCC)	pchA →	salicylate biosynthesis isochorismate synthase
4749954	T→C		0.161					F400S (TTC→TCC)	uvrA →	excinuclease ABC subunit A
4755397	T→G		0.276					T10P (ACC→CCC)	rpoA ←	DNA‑directed RNA polymerase subunit alpha
4766626	T→A				0.13			*212L (TAA→TTA)	rplC ←	50S ribosomal protein L3
4779399	G→C	0.162	0.188	0.23		0.166	0.235	R407G (CGG→GGG)	rpoB ←	DNA‑directed RNA polymerase subunit beta
4779406	G→C			0.21		0.15		A404A (GCC→GCG)	rpoB ←	DNA‑directed RNA polymerase subunit beta
4808885	T→G		0.269					T184P (ACC→CCC)	PA4286 ←	hypothetical protein
4815607	A→C		0.152					T189P (ACC→CCC)	PA4292 →	phosphate transporter
4815616	A→C				0.115			T192P (ACC→CCC)	PA4292 →	phosphate transporter
4815633	C→G		0.191			0.237		D197E (GAC→GAG)	PA4292 →	phosphate transporter
4815642	G→C				0.23			K200N (AAG→AAC)	PA4292 →	phosphate transporter
4815644	A→C		0.234					H201P (CAC→CCC)	PA4292 →	phosphate transporter
4820659	C→A					0.122		S43* (TCG→TAG)	pprB →	two‑component response regulator PprB
4833134	T→A			0.268	0.136			L588Q (CTG→CAG)	pctC →	chemotactic transducer PctC
4833136	A→G			0.266				N589D (AAC→GAC)	pctC →	chemotactic transducer PctC
4833140	T→C	0.114		0.218				M590T (ATG→ACG)	pctC →	chemotactic transducer PctC
4833143	A→C	0.129						D591A (GAC→GCC)	pctC →	chemotactic transducer PctC
4833146	T→C	0.138						I592T (ATC→ACC)	pctC →	chemotactic transducer PctC
4833157	A→T	0.13	0.14	0.294	0.14			N596Y (AAC→TAC)	pctC →	chemotactic transducer PctC
4837017	T→A		0.151				0.149	L585Q (CTG→CAG)	pctA →	chemotactic transducer PctA
4837023	T→C		0.141					M587T (ATG→ACG)	pctA →	chemotactic transducer PctA
4837029	T→C	0.139						I589T (ATC→ACC)	pctA →	chemotactic transducer PctA
4837040	A→T	0.148	0.145		0.133			N593Y (AAC→TAC)	pctA →	chemotactic transducer PctA
4839149	T→C	0.11		0.124				M587T (ATG→ACG)	pctB →	chemotactic transducer PctB
4839166	A→T	0.157		0.146				N593Y (AAC→TAC)	pctB →	chemotactic transducer PctB
4843609	G→A	0.172	0.204			0.141		intergenic (‑57/‑203)	purU1 ← / → mvaT	formyltetrahydrofolate deformylase/transcriptional regulator MvaT
4843610	T→A		0.192					intergenic (‑58/‑202)	purU1 ← / → mvaT	formyltetrahydrofolate deformylase/transcriptional regulator MvaT
4843632	C→T				0.22			intergenic (‑80/‑180)	purU1 ← / → mvaT	formyltetrahydrofolate deformylase/transcriptional regulator MvaT
4850903	A→C				0.244			T288P (ACC→CCC)	PA4321 →	hypothetical protein
4862473	T→C	0.221	0.195					I274T (ATC→ACC)	PA4333 →	fumarase
4875559	T→G		0.191					H28P (CAC→CCC)	PA4346 ←	hypothetical protein
4884582	G→A					0.189		E326K (GAA→AAA)	xenB →	xenobiotic reductase
4900565	C→G			0.139				S290R (AGC→AGG)	PA4371 →	hypothetical protein
4910123	G→A	0.232						I223I (ATC→ATT)	PA4379 ←	hypothetical protein
4918513	T→C	0.175	0.202					I141V (ATC→GTC)	PA4388 ←	hypothetical protein
4929095	C→T	0.103						I366I (ATC→ATT)	PA4398 →	two‑component sensor
4967848	T→C		0.163			0.257		E204G (GAG→GGG)	PA4435 ←	acyl‑CoA dehydrogenase
4976198	A→G		0.149					I133T (ATC→ACC)	cysN ←	bifunctional sulfate adenylyltransferase subunit 1/adenylylsulfate kinase
5002096	G→A					0.109		R92H (CGC→CAC)	PA4473 →	hypothetical protein
5010171	A→G		0.203					I190T (ATC→ACC)	PA4478 ←	hypothetical protein
5016268	T→C						0.167	V245A (GTC→GCC)	gatB →	aspartyl/glutamyl‑tRNA amidotransferase subunit B
5016273	G→A						0.191	E247K (GAA→AAA)	gatB →	aspartyl/glutamyl‑tRNA amidotransferase subunit B
5034194	G→C	0.279	0.222		0.239	0.264		G334A (GGC→GCC)	PA4497 →	ABC transporter
5055286	T→G		0.22					T198P (ACC→CCC)	PA4514 ←	iron transport outer membrane receptor
5055303	A→G	0.171						F192S (TTC→TCC)	PA4514 ←	iron transport outer membrane receptor
5086195	T→G					0.298		G1251G (GGT→GGG)	PA4541 →	hypothetical protein
5099993	A→C		0.139					Y244S (TAC→TCC)	pilW →	type 4 fimbrial biogenesis protein PilW
5104595	A→C				0.196			I28L (ATT→CTT)	pilE →	type 4 fimbrial biogenesis protein PilE
5104601	A→C					0.134		S30R (AGT→CGT)	pilE →	type 4 fimbrial biogenesis protein PilE
5104628	A→C		0.108					N39H (AAC→CAC)	pilE →	type 4 fimbrial biogenesis protein PilE
5115728	T→G		0.181					T55P (ACC→CCC)	obg ←	GTPase ObgE
5122661	T→G	0.281	0.216					D81A (GAC→GCC)	PA4575 ←	hypothetical protein
5137352	G→A	0.171			0.193	0.243		E346K (GAA→AAA)	ccpR →	cytochrome C551 peroxidase
5181500	C→T	0.161	0.219		0.147	0.181	0.261	E257K (GAA→AAA)	PA4621 ←	oxidoreductase
5190424	A→G	0.211	0.245		0.233			S818P (TCC→CCC)	PA4625 ←	hypothetical protein
5190811	T→G	0.207						S689R (AGT→CGT)	PA4625 ←	hypothetical protein
5190818	A→C	0.261						G686G (GGT→GGG)	PA4625 ←	hypothetical protein
5195178	T→C						0.235	F301S (TTC→TCC)	PA4627 →	16S rRNA methyltransferase
5220823	G→C					0.228		A296P (GCC→CCC)	PA4653 →	hypothetical protein
5220836	T→C	0.241	0.183					V300A (GTC→GCC)	PA4653 →	hypothetical protein
5258282	T→C		0.252					F196S (TTC→TCC)	hitA →	ferric iron‑binding periplasmic protein HitA
5269693	A→G	0.214	0.308		0.2	0.12	0.167	intergenic (‑434/+110)	PA4690.5 ← / ← PA4691	16S ribosomal RNA/sulfite oxidase subunit YedZ
5269734	G→A	0.12	0.203		0.129		0.118	intergenic (‑475/+69)	PA4690.5 ← / ← PA4691	16S ribosomal RNA/sulfite oxidase subunit YedZ
5269745	G→A	0.105	0.2		0.111		0.106	intergenic (‑486/+58)	PA4690.5 ← / ← PA4691	16S ribosomal RNA/sulfite oxidase subunit YedZ
5276358	T→G						0.142	W26G (TGG→GGG)	PA4697 →	hypothetical protein
5276391	G→C		0.19					A37P (GCA→CCA)	PA4697 →	hypothetical protein
5280457	T→C	0.192						intergenic (‑165/‑48)	mrcB ← / → PA4701	penicillin‑binding protein 1B/hypothetical protein
5316975	Δ1 bp			0.115	0.115			coding (1442/1938 nt)	acsB →	acetyl‑CoA synthetase
5340445	C→T		0.146					E881K (GAA→AAA)	carB ←	carbamoyl phosphate synthase large subunit
5364363	A→C					0.209		Y98S (TAC→TCC)	pmrA →	two‑component regulator system response regulator PmrA
5378984	A→C				0.325			Y26S (TAC→TCC)	PA4791 →	hypothetical protein
5384925	T→G	0.184						T118P (ACC→CCC)	PA4799 ←	hypothetical protein
5403318	A→C		0.194		0.203			Y5S (TAC→TCC)	fadH2 →	2,4‑dienoyl‑CoA reductase
5407464	G→C		0.221		0.357			R30P (CGC→CCC)	PA4817 →	hypothetical protein
5407466	A→C				0.606			T31P (ACC→CCC)	PA4817 →	hypothetical protein
5438247	A→C				0.197			T155P (ACC→CCC)	PA4844 →	chemotaxis transducer
5452254	T→C	0.212	0.222				0.257	V35V (GTT→GTC)	retS →	sensor histidine kinase MifS
5459191	T→G		0.205					V443G (GTA→GGA)	PA4859 →	ABC transporter permease
5486069	C→T				0.181			L43L (TTG→TTA)	PA4889 ←	oxidoreductase
5486079	A→C				0.228			L40R (CTG→CGG)	PA4889 ←	oxidoreductase
5486084	A→G	0.233			0.276			H38H (CAT→CAC)	PA4889 ←	oxidoreductase
5486156	T→G			0.147				A14A (GCA→GCC)	PA4889 ←	oxidoreductase
5493264	T→C	0.161	0.271					F640S (TTC→TCC)	PA4897 →	hypothetical protein
5493287	A→C		0.21					T648P (ACC→CCC)	PA4897 →	hypothetical protein
5493301	T→C		0.134					D652D (GAT→GAC)	PA4897 →	hypothetical protein
5499597	T→G		0.221					T244P (ACC→CCC)	mdlC ←	benzoylformate decarboxylase
5499602	A→G				0.28			F242S (TTC→TCC)	mdlC ←	benzoylformate decarboxylase
5503613	G→C			0.163				R188P (CGC→CCC)	vanA →	vanillate O‑demethylase oxygenase
5538312	T→G						0.228	K130Q (AAG→CAG)	PA4936 ←	23S rRNA (guanosine(2251)‑2'‑O)‑methyltransferase RlmB
5555158	T→C	0.142						intergenic (‑78/‑4)	PA4949 ← / → PA4950	hypothetical protein/hypothetical protein
5555167	T→C	0.149		0.198				T2T (ACT→ACC)	PA4950 →	hypothetical protein
5555187	A→C				0.219	0.168		N9T (AAC→ACC)	PA4950 →	hypothetical protein
5556644	C→T					0.171		W60* (TGG→TGA)	orn ←	oligoribonuclease
5570161	G→A	0.208						E358K (GAA→AAA)	PA4961 →	hypothetical protein
5570662	C→G				0.165			A13G (GCG→GGG)	PA4962 →	hypothetical protein
5570685	C→G			0.22	0.19	0.187		R21G (CGG→GGG)	PA4962 →	hypothetical protein
5583477	C→T			0.191	0.166			E57K (GAA→AAA)	thiC ←	thiamine biosynthesis protein ThiC
5603810	C→G						0.182	intergenic (+38/+11)	PA4987 → / ← waaA	transcriptional regulator/3‑deoxy‑D‑manno‑octulosonic acid transferase
5616575	T→A						0.137	L89Q (CTG→CAG)	waaL →	O‑antigen ligase WaaL
5616581	G→C	0.14					0.16	W91S (TGG→TCG)	waaL →	O‑antigen ligase WaaL
5616589	C→A	0.174			0.118		0.157	P94T (CCC→ACC)	waaL →	O‑antigen ligase WaaL
5616596	A→T	0.135		0.123		0.1	0.233	N96I (AAC→ATC)	waaL →	O‑antigen ligase WaaL
5629465	T→G					0.26		T109P (ACC→CCC)	waaG ←	UDP‑glucose:(heptosyl) LPS alpha 1,3‑glucosyltransferase WaaG
5643314	G→A		0.165					E769K (GAA→AAA)	PA5017 →	hypothetical protein
5653506	G→A	0.167						E188K (GAA→AAA)	PA5023 →	hypothetical protein
5653510	A→C			0.297		0.246		Y189S (TAC→TCC)	PA5023 →	hypothetical protein
5653521	A→C	0.224						T193P (ACC→CCC)	PA5023 →	hypothetical protein
5666181	C→G	0.291						intergenic (‑124/+53)	hemE ← / ← gltD	uroporphyrinogen decarboxylase/glutamate synthase subunit beta
5666192	G→T	0.199	0.151		0.2		0.16	intergenic (‑135/+42)	hemE ← / ← gltD	uroporphyrinogen decarboxylase/glutamate synthase subunit beta
5666203	T→G		0.191		0.217			intergenic (‑146/+31)	hemE ← / ← gltD	uroporphyrinogen decarboxylase/glutamate synthase subunit beta
5670430	G→C	0.226	0.196					P571R (CCG→CGG)	gltB ←	glutamate synthase subunit alpha
5670443	T→G					0.209		T567P (ACC→CCC)	gltB ←	glutamate synthase subunit alpha
5672272	G→A				0.159			intergenic (‑131/+94)	gltB ← / ← PA5037	glutamate synthase subunit alpha/hypothetical protein
5693131	T→A	0.114		0.207				intergenic (+22/‑7)	hslV → / → hslU	ATP‑dependent protease peptidase subunit/ATP‑dependent protease ATP‑binding subunit HslU
5693136	G→A	0.248						intergenic (+27/‑2)	hslV → / → hslU	ATP‑dependent protease peptidase subunit/ATP‑dependent protease ATP‑binding subunit HslU
5693163	T→C	0.23	0.195	0.268				V9A (GTC→GCC)	hslU →	ATP‑dependent protease ATP‑binding subunit HslU
5693168	G→A	0.139						E11K (GAA→AAA)	hslU →	ATP‑dependent protease ATP‑binding subunit HslU
5704311	T→C	0.195						S79P (TCC→CCC)	ubiB →	ubiquinone biosynthetic protein UbiB
5708025	G→C						0.183	A264P (GCC→CCC)	tatC →	transporter TatC
5712846	G→C	0.165						V107V (GTC→GTG)	PA5075 ←	ABC transporter permease
5716588	A→G	0.213			0.191	0.279		S90P (TCC→CCC)	mdoH ←	glucosyltransferase MdoH
5732696	T→G		0.148					N74T (AAC→ACC)	hutG ←	N‑formylglutamate amidohydrolase
5746606	C→G		0.152					P76P (CCG→CCC)	PA5102 ←	hypothetical protein
5761101	A→G	0.141						L81L (CTT→CTC)	PA5114 ←	hypothetical protein
5764801	G→T	0.226						A449A (GCC→GCA)	thiI ←	thiamine biosynthesis protein ThiI
5770679	G→A	0.168						intergenic (‑30/‑258)	PA5121 ← / → PA5122	hypothetical protein/hypothetical protein
5775479	C→A				0.18			intergenic (+672/+141)	ntrC → / ← PA5126	two‑component response regulator NtrC/hypothetical protein
5786818	C→T						0.132	intergenic (‑115/+35)	PA5137 ← / ← PA5138	hypothetical protein/hypothetical protein
5830954	G→C				0.243			A11P (GCC→CCC)	PA5179 →	transcriptional regulator
5830963	G→A		0.235	0.218	0.348	0.236		E14K (GAA→AAA)	PA5179 →	transcriptional regulator
5832914	G→C		0.141					G56R (GGC→CGC)	PA5181 →	oxidoreductase
5833867	C→G				0.196			G373G (GGC→GGG)	PA5181 →	oxidoreductase
5835163	T→A						0.126	intergenic (+93/‑217)	PA5181 → / → PA5182	oxidoreductase/hypothetical protein
5835165	G→A		0.132				0.156	intergenic (+95/‑215)	PA5181 → / → PA5182	oxidoreductase/hypothetical protein
5835170	G→C		0.24				0.222	intergenic (+100/‑210)	PA5181 → / → PA5182	oxidoreductase/hypothetical protein
5835177	T→C		0.203				0.289	intergenic (+107/‑203)	PA5181 → / → PA5182	oxidoreductase/hypothetical protein
5835186	C→A				0.149	0.174		intergenic (+116/‑194)	PA5181 → / → PA5182	oxidoreductase/hypothetical protein
5835203	A→C	0.129						intergenic (+133/‑177)	PA5181 → / → PA5182	oxidoreductase/hypothetical protein
5835208	G→A	0.229	0.262		0.162	0.144	0.179	intergenic (+138/‑172)	PA5181 → / → PA5182	oxidoreductase/hypothetical protein
5835216	G→C			0.138	0.115			intergenic (+146/‑164)	PA5181 → / → PA5182	oxidoreductase/hypothetical protein
5835845	T→A	0.137						Y156N (TAC→AAC) ‡	PA5182 →	hypothetical protein
5835847	C→A	0.163						Y156* (TAC→TAA) ‡	PA5182 →	hypothetical protein
5835861	G→C	0.224						R161P (CGC→CCC)	PA5182 →	hypothetical protein
5853381	C→G					0.173		A6P (GCC→CCC)	amgR ←	osmolarity response regulator
5853389	T→G					0.172		N3T (AAC→ACC)	amgR ←	osmolarity response regulator
5856680	T→C						0.203	L50P (CTG→CCG)	gshA →	glutamate‑‑cysteine ligase
5856702	G→C					0.162		P57P (CCG→CCC)	gshA →	glutamate‑‑cysteine ligase
5866287	G→C		0.111					G354A (GGC→GCC)	PA5210 →	secretion pathway ATPase
5882197	T→G	0.22			0.269			T273P (ACC→CCC)	pepP ←	aminopeptidase
5884633	T→C					0.303		H42H (CAT→CAC)	PA5228 →	5‑formyltetrahydrofolate cyclo‑ligase
5898679	T→C						0.181	D39G (GAT→GGT)	PA5238 ←	O‑antigen acetylase
5903569	T→G				0.225			N343T (AAC→ACC)	ppk ←	polyphosphate kinase
5905633	A→T				0.132		0.179	intergenic (‑6/‑238)	hemB ← / → PA5244	delta‑aminolevulinic acid dehydratase/hypothetical protein
5916470	G→A	0.25						E82K (GAA→AAA)	PA5254 →	FkbP‑type peptidyl‑prolyl cis‑trans isomerase
5919368	T→G				0.214			N74T (AAC→ACC)	PA5257 ←	hypothetical protein
5919374	A→C		0.204					V72G (GTG→GGG)	PA5257 ←	hypothetical protein
5932020	T→G		0.251			0.246		T220P (ACC→CCC)	PA5266 ←	hypothetical protein
5939904	C→G				0.166			C214W (TGC→TGG)	PA5273 →	hypothetical protein
5939940	C→G				0.18			C226W (TGC→TGG)	PA5273 →	hypothetical protein
5939955	C→G			0.201				C231W (TGC→TGG)	PA5273 →	hypothetical protein
5949989	G→A		0.145					intergenic (‑379/+45)	PA5284 ← / ← PA5285	hypothetical protein/hypothetical protein
5952979	A→C				0.279			intergenic (‑158/‑282)	glnK ← / → PA5289	nitrogen regulatory protein P‑II 2/hypothetical protein
5957191	G→C				0.174			intergenic (+26/+17)	PA5291 → / ← pchP	choline transporter/phosphorylcholine phosphatase
5975603	T→G		0.272					H456P (CAC→CCC)	PA5307 ←	hypothetical protein
5975652	T→C		0.19					R440G (AGG→GGG)	PA5307 ←	hypothetical protein
5984117	G→A		0.161				0.187	E100K (GAA→AAA)	PA5313 →	omega amino acid‑‑pyruvate transaminase
5998871	T→G		0.247			0.298		Y269S (TAC→TCC)	PA5327 ←	oxidoreductase
6009644	A→C		0.141					V183G (GTA→GGA)	PA5341 ←	hypothetical protein
6045277	C→A						0.133	intergenic (‑534/+33)	PA5369.5 ← / ← PA5370	16S ribosomal RNA/major facilitator superfamily transporter
6050246	T→G		0.157					T138P (ACC→CCC)	betB ←	betaine aldehyde dehydrogenase
6060165	G→T				0.197			N12K (AAC→AAA)	PA5381 ←	hypothetical protein
6075264	A→C		0.256					intergenic (+57/‑70)	PA5396 → / → PA5397	hypothetical protein/hypothetical protein
6086783	G→A	0.144						intergenic (‑109/‑316)	gbcA ← / → gbcB	protein GbcA/protein GbcB
6096901	C→A	0.199						R65R (CGC→CGA)	soxD →	sarcosine oxidase subunit delta
6104887	T→A			0.16				Y53F (TAC→TTC)	PA5424 ←	hypothetical protein
6104909	C→G	0.15						G46R (GGC→CGC)	PA5424 ←	hypothetical protein
6118044	C→T						0.135	Q91Q (CAG→CAA)	PA5435 ←	pyruvate carboxylase subunit B
6121020	T→G					0.284		T16P (ACC→CCC)	PA5440a ←	hypothetical protein
6167516	C→A		0.16					intergenic (‑107/‑267)	citA ← / → PA5477	citrate transporter/hypothetical protein
6180785	T→G					0.253		T48P (ACC→CCC)	PA5488 ←	hypothetical protein
6180802	A→G	0.223	0.189			0.222		I42T (ATC→ACC)	PA5488 ←	hypothetical protein
6183755	G→C		0.171					intergenic (+235/+29)	PA5492 → / ← polA	ribosome biogenesis GTP‑binding protein YsxC/DNA polymerase I
6194192	A→C						0.165	T237P (ACC→CCC)	znuB →	zinc ABC transporter permease

## Sheet: Supplementary Data S3
Supplementary Data S3. Genetic variants detected in 42 d adapted isolates. In the annotation column blue and green represents non-synonymous and synonymous mutations respectively with affected base changes highlighted in red. The horizontal bars and the percentages represent the frequency of mutations in each replicate.
position	mutation	A1422	A1424	A1426	A1429	A2423	A2424	A2426	A2428	A3422	A3425	A3426	annotation	gene	description
60712	C→T									0.108			A19A (GCC→GCT)	PA0045 →	hypothetical protein
60717	T→A									0.123			L21Q (CTG→CAG)	PA0045 →	hypothetical protein
60723	G→A									0.112			G23D (GGC→GAC)	PA0045 →	hypothetical protein
60,728:1	+A									0.103			coding (73/687 nt)	PA0045 →	hypothetical protein
60738	C→T	0.104	0.163	0.107	0.142	0.149				0.184	0.16		T28I (ACC→ATC)	PA0045 →	hypothetical protein
60741	C→A	0.125	0.204	0.162	0.13	0.173		0.131		0.207	0.194		S29Y (TCC→TAC)	PA0045 →	hypothetical protein
102436	T→A				0.122			0.16			0.122		F220Y (TTC→TAC)	PA0084 →	Type VI secretion system sheath protein TssC1
330920	C→G	0.113											intergenic (‑49/+114)	aguB ← / ← aguR	N‑carbamoylputrescine amidohydrolase/transcriptional regulator AguR
330931	C→G							0.121					intergenic (‑60/+103)	aguB ← / ← aguR	N‑carbamoylputrescine amidohydrolase/transcriptional regulator AguR
330939	C→G		0.123	0.121									intergenic (‑68/+95)	aguB ← / ← aguR	N‑carbamoylputrescine amidohydrolase/transcriptional regulator AguR
417051	T→A	0.132				0.127							D119V (GAC→GTC) ‡	PA0372 ←	zinc protease
417052	C→T	0.134				0.124				0.106			D119N (GAC→AAC) ‡	PA0372 ←	zinc protease
436647	Δ45 bp									1			coding (78‑122/1035 nt)	pilT →	twitching motility protein PilT
436669	Δ1 bp						1						coding (100/1035 nt)	pilT →	twitching motility protein PilT
437139	Δ12 bp							1	1				coding (570‑581/1035 nt)	pilT →	twitching motility protein PilT
452282	Δ399 bp					1							coding (1153‑1551/2049 nt)	pilJ →	twitching motility protein PilJ
512414	A→G										0.11		L126P (CTC→CCC)	PA0454 ←	hypothetical protein
512420	A→G										0.111		L124P (CTG→CCG)	PA0454 ←	hypothetical protein
542949	G→A							0.11			0.105		H467Y (CAC→TAC)	glcB ←	malate synthase G
794612	C→T	0.326								0.175		0.329	L38L (CTG→TTG)	PA0727 →	hypothetical protein
795776	C→A	0.34										0.314	R426R (CGG→AGG) ‡	PA0727 →	hypothetical protein
795777	G→A	0.353					0.101					0.326	R426Q (CGG→CAG) ‡	PA0727 →	hypothetical protein
795781	G→A	0.346										0.315	G427G (GGG→GGA)	PA0727 →	hypothetical protein
815616	C→A										0.103		D133Y (GAC→TAC)	PA0747 ←	aldehyde dehydrogenase
1005471	C→A	0.163			0.13	0.119							D381Y (GAC→TAC)	PA0920 ←	hypothetical protein
1168049	G→T	1			1								E188* (GAG→TAG)	flgF →	flagellar basal body rod protein FlgF
1169601	G→T		1	1									G163C (GGC→TGC)	flgH →	flagellar basal body L‑ring protein
1172959	Δ1 bp									1	1	1	coding (797/2052 nt)	flgK →	flagellar hook‑associated protein FlgK
1173344	C→G							1					Y394* (TAC→TAG)	flgK →	flagellar hook‑associated protein FlgK
1186764	Δ8 bp								1				coding (159‑166/381 nt)	PA1095 →	B‑type flagellar protein FliS
1189846	Δ17 bp					1	1						coding (675‑691/1209 nt)	fleS →	two‑component sensor
1281439	C→T		0.14	0.155				0.207					R544C (CGC→TGC) ‡	PA1181 →	sensor protein
1281440	G→A	0.101	0.169	0.153		0.145		0.181		0.116			R544H (CGC→CAC) ‡	PA1181 →	sensor protein
1440155	G→A		0.102										V484I (GTC→ATC)	PA1327 →	protease
1481130	C→T							0.13			0.174		intergenic (‑79/+204)	PA1367 ← / ← PA1368	hypothetical protein/hypothetical protein
1546942	T→A	0.171			0.145			0.1			0.138		N97Y (AAC→TAC)	gbuA ←	guanidinobutyrase
1546961	G→A	0.129											D90D (GAC→GAT)	gbuA ←	guanidinobutyrase
1558650	Δ38 bp				1								coding (480‑517/720 nt)	lasR →	transcriptional regulator LasR
1761215	T→C								0.108				L168P (CTC→CCC)	PA1617 →	AMP‑binding protein
1761223	C→G			0.123									L171V (CTG→GTG) ‡	PA1617 →	AMP‑binding protein
1761224	T→A			0.16	0.145					0.132	0.122		L171Q (CTG→CAG) ‡	PA1617 →	AMP‑binding protein
1805887	C→T									0.1			F45F (TTC→TTT)	PA1658 →	hypothetical protein
1928377	G→A	0.108											Q84* (CAG→TAG)	nirB ←	assimilatory nitrite reductase large subunit
2331142	A→G										0.193		N306N (AAT→AAC) ‡	PA2119 ←	alcohol dehydrogenase
2331144	T→A									0.105	0.133		N306Y (AAT→TAT) ‡	PA2119 ←	alcohol dehydrogenase
2,331,148:1	+T									0.104	0.111		coding (912/1101 nt)	PA2119 ←	alcohol dehydrogenase
2,740,295:1	+T			0.167	0.167	0.182		0.154		0.208	0.148		coding (589/1122 nt)	gcvT2 ←	glycine cleavage system protein T2
2740311	A→G					0.155							Y191Y (TAT→TAC)	gcvT2 ←	glycine cleavage system protein T2
2740314	G→A					0.179							G190G (GGC→GGT)	gcvT2 ←	glycine cleavage system protein T2
3096873	C→T									0.117	0.109		A546T (GCC→ACC)	PA2735 ←	restriction‑modification system protein
3263579	T→G		0.117					0.108			0.111		L273R (CTC→CGC)	cbiD →	cobalt‑precorrin‑5B C(1)‑methyltransferase
3263580	C→A					0.103							L273L (CTC→CTA)	cbiD →	cobalt‑precorrin‑5B C(1)‑methyltransferase
3263583	C→T	0.115						0.12			0.101		D274D (GAC→GAT)	cbiD →	cobalt‑precorrin‑5B C(1)‑methyltransferase
3263586	G→A	0.146	0.115			0.127		0.169		0.104	0.165		L275L (CTG→CTA)	cbiD →	cobalt‑precorrin‑5B C(1)‑methyltransferase
3365219	C→G									0.115			E176Q (GAG→CAG)	PA3004 ←	S‑methyl‑5'‑thioinosine phosphorylase
3410549	T→A		0.141		0.106								F96I (TTC→ATC)	PA3047 →	D‑alanyl‑D‑alanine carboxypeptidase
3519249	A→T		0.127					0.106		0.106			M69L (ATG→TTG)	PA3137 →	major facilitator superfamily transporter
3545183	T→C					0.111							intergenic (‑109/+698)	wbpA ← / ← wzz	UDP‑N‑acetyl‑d‑glucosamine 6‑dehydrogenase/O‑antigen chain length regulator
3545192	T→A	0.102			0.135	0.136					0.106		intergenic (‑118/+689)	wbpA ← / ← wzz	UDP‑N‑acetyl‑d‑glucosamine 6‑dehydrogenase/O‑antigen chain length regulator
3870668	G→C				0.104								intergenic (+11/‑127)	PA3461 → / → PA3462	hypothetical protein/sensor/response regulator hybrid protein
3870671	T→C										0.159		intergenic (+14/‑124)	PA3461 → / → PA3462	hypothetical protein/sensor/response regulator hybrid protein
3884804	T→C		0.143		0.12					0.178	0.105		T151A (ACC→GCC)	PA3471 ←	NAD‑dependent malic enzyme
3884812	A→G		0.142		0.102					0.19	0.128		V148A (GTG→GCG) ‡	PA3471 ←	NAD‑dependent malic enzyme
3884813	C→A		0.112							0.151			V148L (GTG→TTG) ‡	PA3471 ←	NAD‑dependent malic enzyme
3884819	T→A	0.118	0.187	0.128	0.14			0.119		0.202	0.167		K146* (AAG→TAG)	PA3471 ←	NAD‑dependent malic enzyme
4002358	A→T	0.114									0.132		F415Y (TTC→TAC)	mmsA ←	methylmalonate‑semialdehyde dehydrogenase
4159532	G→A		0.122		0.147	0.1							A464T (GCG→ACG)	spdH →	spermidine dehydrogenase SpdH
4190676	A→G	0.175	0.225	0.17	0.176	0.18		0.128		0.152	0.12		Y279Y (TAT→TAC)	xerD ←	site‑specific tyrosine recombinase XerD
4190684	G→C	0.105	0.134			0.13							Q277E (CAG→GAG)	xerD ←	site‑specific tyrosine recombinase XerD
4190695	A→G	0.111	0.106										L273P (CTG→CCG)	xerD ←	site‑specific tyrosine recombinase XerD
4264039	A→G					0.102							H165H (CAT→CAC)	PA3804 ←	hypothetical protein
4335275	T→G										0.186		intergenic (‑54/+1)	PA3871 ← / ← narI	PpiC‑type peptidyl‑prolyl cis‑trans isomerase/respiratory nitrate reductase subunit gamma
4408903	T→C	0.155	0.273	0.148	0.116	0.206		0.231		0.226	0.258		intergenic (+169/‑21)	PA3932 → / → PA3933	transcriptional regulator/choline transporter
4408912	A→C		0.203					0.135		0.141			intergenic (+178/‑12)	PA3932 → / → PA3933	transcriptional regulator/choline transporter
4408914	G→C		0.108	0.112		0.113							intergenic (+180/‑10)	PA3932 → / → PA3933	transcriptional regulator/choline transporter
4408918	A→C							0.124					intergenic (+184/‑6)	PA3932 → / → PA3933	transcriptional regulator/choline transporter
4408922	G→C		0.122										intergenic (+188/‑2)	PA3932 → / → PA3933	transcriptional regulator/choline transporter
4472202	G→A				0.131								G24G (GGG→GGA)	PA3992 →	hypothetical protein
4815167	T→A	0.121						0.101					V42D (GTC→GAC)	PA4292 →	phosphate transporter
4833157	A→T		0.1		0.16			0.103					N596Y (AAC→TAC)	pctC →	chemotactic transducer PctC
4837040	A→T									0.103	0.117		N593Y (AAC→TAC)	pctA →	chemotactic transducer PctA
5083918	T→C		0.128										G492G (GGT→GGC)	PA4541 →	hypothetical protein
5147634	A→G							0.135					I313T (ATC→ACC)	PA4595 ←	ABC transporter ATP‑binding protein
5189657	G→C				0.107								L1073L (CTC→CTG)	PA4625 ←	hypothetical protein
5269693	A→G	0.157		0.111				0.113					intergenic (‑434/+110)	PA4690.5 ← / ← PA4691	16S ribosomal RNA/sulfite oxidase subunit YedZ
5269734	G→A	0.139							0.127			0.135	intergenic (‑475/+69)	PA4690.5 ← / ← PA4691	16S ribosomal RNA/sulfite oxidase subunit YedZ
5269745	G→A	0.135							0.119			0.133	intergenic (‑486/+58)	PA4690.5 ← / ← PA4691	16S ribosomal RNA/sulfite oxidase subunit YedZ
5315342	C→A									1			intergenic (+2/‑192)	pgi → / → acsB	glucose‑6‑phosphate isomerase/acetyl‑CoA synthetase
5443021	C→A							0.143					A77E (GCG→GAG)	accC →	acetyl‑CoA carboxylase biotin carboxylase subunit
5443026	C→T							0.174					H79Y (CAC→TAC)	accC →	acetyl‑CoA carboxylase biotin carboxylase subunit
5443029	C→A							0.124			0.126		P80T (CCC→ACC)	accC →	acetyl‑CoA carboxylase biotin carboxylase subunit
5616589	C→A			0.196						0.128			P94T (CCC→ACC)	waaL →	O‑antigen ligase WaaL
5616596	A→T			0.142		0.101				0.159			N96I (AAC→ATC)	waaL →	O‑antigen ligase WaaL
5616599	C→A			0.133		0.116				0.143			S97Y (TCC→TAC)	waaL →	O‑antigen ligase WaaL
5637615	C→A	0.145		0.103	0.107			0.12			0.12		S487Y (TCC→TAC)	aceE →	pyruvate dehydrogenase subunit E1
5679208	C→A				1								E148* (GAG→TAG)	pilN ←	type 4 fimbrial biogenesis protein PilN
5680130	Δ1 bp		1										coding (584/1065 nt)	pilM ←	type 4 fimbrial biogenesis protein PilM
5777387	A→G		0.101	0.104									M1T (ATG→ACG) †	grx ←	glutaredoxin
5822969	A→C							0.105					K197T (AAG→ACG)	arcA →	arginine deiminase
5866298	A→G	0.133		0.144	0.166			0.132		0.109	0.14		T358A (ACG→GCG) ‡	PA5210 →	secretion pathway ATPase
5866299	C→A	0.104		0.135	0.169			0.101			0.119		T358K (ACG→AAG) ‡	PA5210 →	secretion pathway ATPase
5866301	C→A	0.143		0.129	0.183			0.131			0.153		L359I (CTC→ATC)	PA5210 →	secretion pathway ATPase
6104312	A→C			0.139	0.116								D142E (GAT→GAG)	PA5423 ←	hypothetical protein
6104318	C→G	0.12	0.124										L140L (CTG→CTC)	PA5423 ←	hypothetical protein
6104325	A→G		0.111										L138P (CTG→CCG)	PA5423 ←	hypothetical protein
6104328	C→T		0.1										G137E (GGG→GAG)	PA5423 ←	hypothetical protein
6121358	G→C	0.15		0.135									D232E (GAC→GAG)	PA5438 ←	transcriptional regulator

## Sheet: Supplementary Data S4
Supplementary Data S4 .Genetic variants detected in 42 d non-adapted isolates. In the annotation column blue and green represents non-synonymous and synonymous mutations respectively with affected base changes highlighted in red. The horizontal bars and the percentages represent the frequency of mutations in each replicate.
position	mutation	P1423	P2423	P3422	annotation	gene	description
60738	C→T		0.109	0.147	T28I (ACC→ATC)	PA0045 →	hypothetical protein
60741	C→A		0.137	0.125	S29Y (TCC→TAC)	PA0045 →	hypothetical protein
102436	T→A	0.118	0.111	0.133	F220Y (TTC→TAC)	PA0084 →	hypothetical protein
330908	C→T	0.105			intergenic (‑37/+126)	aguB ← / ← aguR	N‑carbamoylputrescine amidohydrolase/transcriptional regulator AguR
330920	C→G			0.117	intergenic (‑49/+114)	aguB ← / ← aguR	N‑carbamoylputrescine amidohydrolase/transcriptional regulator AguR
330935	C→G	0.112			intergenic (‑64/+99)	aguB ← / ← aguR	N‑carbamoylputrescine amidohydrolase/transcriptional regulator AguR
330939	C→G	0.125			intergenic (‑68/+95)	aguB ← / ← aguR	N‑carbamoylputrescine amidohydrolase/transcriptional regulator AguR
417052	C→T		0.11		D119N (GAC→AAC) ‡	PA0372 ←	zinc protease
794612	C→T	0.126		0.104	L38L (CTG→TTG)	PA0727 →	hypothetical protein
795777	G→A		0.108		R426Q (CGG→CAG) ‡	PA0727 →	hypothetical protein
795781	G→A		0.105		G427G (GGG→GGA)	PA0727 →	hypothetical protein
815616	C→A		0.116		D133Y (GAC→TAC)	PA0747 ←	aldehyde dehydrogenase
1005471	C→A	0.212	0.124		D381Y (GAC→TAC)	PA0920 ←	hypothetical protein
1005478	C→G	0.148			P378P (CCG→CCC)	PA0920 ←	hypothetical protein
1005488	C→G	0.134			G375A (GGC→GCC)	PA0920 ←	hypothetical protein
1005494	A→T	0.126			F373Y (TTT→TAT)	PA0920 ←	hypothetical protein
1281439	C→T	0.101			R544C (CGC→TGC) ‡	PA1181 →	sensor protein
1281440	G→A	0.161	0.132	0.131	R544H (CGC→CAC) ‡	PA1181 →	sensor protein
1546942	T→A		0.12		N97Y (AAC→TAC)	gbuA ←	guanidinobutyrase
1890815	C→G	0.156	0.15		W334S (TGG→TCG)	PA1750 ←	phospho‑2‑dehydro‑3‑deoxyheptonate aldolase
2,740,295:1	+T			0.114	coding (589/1122 nt)	gcvT2 ←	glycine cleavage system protein T2
3263583	C→T		0.107		D274D (GAC→GAT)	cbiD →	cobalt‑precorrin‑5B C(1)‑methyltransferase
3263586	G→A		0.138	0.154	L275L (CTG→CTA)	cbiD →	cobalt‑precorrin‑5B C(1)‑methyltransferase
3410549	T→A		0.115		F96I (TTC→ATC)	PA3047 →	D‑alanyl‑D‑alanine carboxypeptidase
3519249	A→T			0.106	M69L (ATG→TTG)	PA3137 →	major facilitator superfamily transporter
3545192	T→A			0.114	intergenic (‑118/+689)	wbpA ← / ← wzz	UDP‑N‑acetyl‑d‑glucosamine 6‑dehydrogenase/O‑antigen chain length regulator
3884804	T→C	0.112	0.175	0.191	T151A (ACC→GCC)	PA3471 ←	NAD‑dependent malic enzyme
3884812	A→G		0.174	0.18	V148A (GTG→GCG) ‡	PA3471 ←	NAD‑dependent malic enzyme
3884813	C→A	0.127	0.134	0.128	V148L (GTG→TTG) ‡	PA3471 ←	NAD‑dependent malic enzyme
3884819	T→A	0.162	0.199	0.244	K146* (AAG→TAG)	PA3471 ←	NAD‑dependent malic enzyme
4002358	A→T	0.108	0.163	0.219	F415Y (TTC→TAC)	mmsA ←	methylmalonate‑semialdehyde dehydrogenase
4002364	G→T		0.102	0.166	S413* (TCG→TAG)	mmsA ←	methylmalonate‑semialdehyde dehydrogenase
4058535	C→A			1	E127* (GAA→TAA)	rpoS ←	RNA polymerase sigma factor RpoS
4058562	C→A		1		G118* (GGA→TGA)	rpoS ←	RNA polymerase sigma factor RpoS
4,058,906:1	+A	1			coding (8/1005 nt)	rpoS ←	RNA polymerase sigma factor RpoS
4058908	T→G	1			A2A (GCA→GCC)	rpoS ←	RNA polymerase sigma factor RpoS
4190676	A→G	0.203	0.18	0.254	Y279Y (TAT→TAC)	xerD ←	site‑specific tyrosine recombinase XerD
4190684	G→C	0.138	0.131	0.147	Q277E (CAG→GAG)	xerD ←	site‑specific tyrosine recombinase XerD
4190695	A→G			0.118	L273P (CTG→CCG)	xerD ←	site‑specific tyrosine recombinase XerD
4408903	T→C	0.159	0.175	0.148	intergenic (+169/‑21)	PA3932 → / → PA3933	transcriptional regulator/choline transporter
4408906	A→C	0.123			intergenic (+172/‑18)	PA3932 → / → PA3933	transcriptional regulator/choline transporter
4408912	A→C	0.149	0.142		intergenic (+178/‑12)	PA3932 → / → PA3933	transcriptional regulator/choline transporter
4408914	G→C		0.125		intergenic (+180/‑10)	PA3932 → / → PA3933	transcriptional regulator/choline transporter
4408922	G→C		0.125		intergenic (+188/‑2)	PA3932 → / → PA3933	transcriptional regulator/choline transporter
4833157	A→T			0.133	N596Y (AAC→TAC)	pctC →	chemotactic transducer PctC
4986912	C→T	1			D125N (GAC→AAC)	PA4454 ←	hypothetical protein
5083885	T→C	0.12			T481T (ACT→ACC)	PA4541 →	hypothetical protein
5147634	A→G			0.101	I313T (ATC→ACC)	PA4595 ←	ABC transporter ATP‑binding protein
5269693	A→G	0.137		0.124	intergenic (‑434/+110)	PA4690.5 ← / ← PA4691	16S ribosomal RNA/sulfite oxidase subunit YedZ
5269734	G→A	0.108		0.11	intergenic (‑475/+69)	PA4690.5 ← / ← PA4691	16S ribosomal RNA/sulfite oxidase subunit YedZ
5269745	G→A	0.105		0.104	intergenic (‑486/+58)	PA4690.5 ← / ← PA4691	16S ribosomal RNA/sulfite oxidase subunit YedZ
5443026	C→T		0.123	0.133	H79Y (CAC→TAC)	accC →	acetyl‑CoA carboxylase biotin carboxylase subunit
5443029	C→A		0.138	0.112	P80T (CCC→ACC)	accC →	acetyl‑CoA carboxylase biotin carboxylase subunit
5616589	C→A		0.114		P94T (CCC→ACC)	waaL →	O‑antigen ligase WaaL
5616596	A→T		0.126		N96I (AAC→ATC)	waaL →	O‑antigen ligase WaaL
5616599	C→A		0.129		S97Y (TCC→TAC)	waaL →	O‑antigen ligase WaaL
5637615	C→A	0.136		0.125	S487Y (TCC→TAC)	aceE →	pyruvate dehydrogenase subunit E1
6121358	G→C		0.124	0.143	D232E (GAC→GAG)	PA5438 ←	transcriptional regulator
6121378	C→T		0.115		D226N (GAC→AAC)	PA5438 ←	transcriptional regulator
6121379	G→A		0.109		I225I (ATC→ATT)	PA5438 ←	transcriptional regulator
